# Supplementary material for: Single-cell transcriptomic analysis reveals diversity within mammalian spinal motor neurons
Source: Nat Commun. 2023 Jan 3;14:46. doi: 10.1038/s41467-022-35574-x (PMC9810664; doi:10.1038/s41467-022-35574-x)
Supplement: Supplementary file 4 — Supplementary Data 1 [file 41467_2022_35574_MOESM4_ESM.xlsx]

## Sheet: S1a) Rostral MN clusters
Supplementary Data S1a: Marker genes for all rostral MN clusters (related to Figure 1e).
gene	p_val	avg_logFC	pct.1	pct.2	p_val_adj	cluster	pct.differences
Nfib	0	1.79474	0.98	0.562	0	Nascent MNs	0.418
Tcf4	0	1.4251	0.917	0.281	0	Nascent MNs	0.636
Nfix	2.27102e-246	1.10337	0.702	0.005	3.7758e-242	Nascent MNs	0.697
Neurod1	1.26191e-245	1.41973	0.881	0.196	2.09805e-241	Nascent MNs	0.685
St18	1.43477e-238	1.22813	0.754	0.051	2.38544e-234	Nascent MNs	0.703
Neurod2	3.6247e-220	1.21914	0.683	0.026	6.02643e-216	Nascent MNs	0.657
Ebf2	2.47442e-198	1.10323	0.702	0.063	4.11397e-194	Nascent MNs	0.639
Cd24a	3.51298e-198	0.723851	1	1	5.84068e-194	Nascent MNs	0
Nfia	8.96783e-188	1.37517	0.988	0.788	1.49099e-183	Nascent MNs	0.2
Isl1	1.05354e-175	1.38793	0.992	0.514	1.75161e-171	Nascent MNs	0.478
Chodl	8.8911e-163	1.26864	0.925	0.539	1.47823e-158	Nascent MNs	0.386
E130114P18Rik	5.27231e-156	0.79236	0.516	0.016	8.76574e-152	Nascent MNs	0.5
Sox11	1.38182e-145	0.959613	1	0.998	2.29742e-141	Nascent MNs	0.002
Mnx1	1.64182e-137	0.846442	0.726	0.305	2.72969e-133	Nascent MNs	0.421
Ebf1	4.01227e-135	1.33144	0.956	0.352	6.6708e-131	Nascent MNs	0.604
Plagl1	3.24266e-132	0.719049	0.516	0.062	5.39125e-128	Nascent MNs	0.454
Dpysl4	2.56882e-129	0.72734	0.802	0.536	4.27092e-125	Nascent MNs	0.266
Mest	1.20582e-128	0.680748	0.5	0.082	2.0048e-124	Nascent MNs	0.418
Map1b	6.2118e-124	0.810143	1	0.999	1.03277e-119	Nascent MNs	0.001
H3f3a	1.5244e-122	0.554022	1	1	2.53446e-118	Nascent MNs	0
Myt1l	3.8976e-115	0.801429	0.921	0.715	6.48016e-111	Nascent MNs	0.206
Ina	2.24655e-112	0.638103	1	0.997	3.73511e-108	Nascent MNs	0.003
Tmsb4x	1.21357e-106	0.580926	1	1	2.01767e-102	Nascent MNs	0
Srrm4	1.26521e-100	0.693237	0.71	0.433	2.10354e-96	Nascent MNs	0.277
Pid1	4.39493e-100	0.83792	0.794	0.371	7.30702e-96	Nascent MNs	0.423
Cdk4	6.93439e-93	0.634582	0.889	0.785	1.15291e-88	Nascent MNs	0.104
Cdk2ap1	9.67359e-91	0.59415	0.643	0.356	1.60833e-86	Nascent MNs	0.287
Acly	3.22424e-87	0.643726	0.948	0.856	5.36061e-83	Nascent MNs	0.092
Sox4	2.31254e-86	0.730512	0.984	0.91	3.84483e-82	Nascent MNs	0.074
Prdm8	4.38423e-84	0.49218	0.29	0.005	7.28922e-80	Nascent MNs	0.285
Chd7	3.32444e-82	0.53165	0.401	0.1	5.52721e-78	Nascent MNs	0.301
Prox1	1.63567e-81	0.642593	0.433	0.038	2.71946e-77	Nascent MNs	0.395
Tra2b	5.10693e-81	0.564844	0.905	0.902	8.49078e-77	Nascent MNs	0.003
H3f3b	1.1842e-80	0.489074	1	1	1.96885e-76	Nascent MNs	0
Ebf3	4.60771e-79	0.581023	0.425	0.061	7.66077e-75	Nascent MNs	0.364
Reln	1.72394e-71	0.567174	0.337	0.049	2.86622e-67	Nascent MNs	0.288
Gm3764	1.90687e-71	0.506243	0.353	0.06	3.17035e-67	Nascent MNs	0.293
Ptma	2.24569e-71	0.329584	1	1	3.73369e-67	Nascent MNs	0
Stmn1	8.91996e-71	0.494248	1	1	1.48303e-66	Nascent MNs	0
Marcks	3.89129e-70	0.546659	0.996	0.989	6.46966e-66	Nascent MNs	0.007
Necab3	5.35815e-70	0.406417	0.282	0.048	8.90846e-66	Nascent MNs	0.234
Mir124-2hg	9.79482e-70	0.606823	0.778	0.561	1.62849e-65	Nascent MNs	0.217
Ncan	3.58401e-68	0.493924	0.603	0.48	5.95878e-64	Nascent MNs	0.123
Hlf	7.99248e-68	0.538134	0.377	0.081	1.32883e-63	Nascent MNs	0.296
Hist3h2ba	2.30111e-66	0.568089	0.972	0.933	3.82583e-62	Nascent MNs	0.039
Igsf3	1.23798e-65	0.482918	0.595	0.471	2.05827e-61	Nascent MNs	0.124
Sobp	2.3293e-62	0.513294	0.675	0.487	3.8727e-58	Nascent MNs	0.188
Carhsp1	4.1172e-62	0.498267	0.861	0.802	6.84526e-58	Nascent MNs	0.059
Frmd3	2.09995e-61	0.406429	0.429	0.274	3.49138e-57	Nascent MNs	0.155
Ckb	4.78121e-61	0.617032	0.917	0.849	7.94924e-57	Nascent MNs	0.068
Zfp423	1.01251e-59	0.411101	0.44	0.203	1.6834e-55	Nascent MNs	0.237
Hrk	5.49015e-56	0.597884	0.722	0.516	9.12793e-52	Nascent MNs	0.206
Lhx4	9.49113e-56	0.716337	0.718	0.344	1.578e-51	Nascent MNs	0.374
C130071C03Rik	4.26211e-54	0.470424	0.373	0.092	7.08619e-50	Nascent MNs	0.281
Hmgb3	8.05874e-54	0.5317	0.952	0.943	1.33985e-49	Nascent MNs	0.009
Tuba1a	5.98356e-53	0.55722	1	1	9.94826e-49	Nascent MNs	0
Malat1	5.55314e-52	0.622581	1	1	9.23264e-48	Nascent MNs	0
Coro2b	8.53657e-52	0.29382	0.333	0.249	1.41929e-47	Nascent MNs	0.084
Qk	1.65854e-51	0.496394	0.929	0.837	2.75749e-47	Nascent MNs	0.092
Rnd3	1.57515e-50	0.582026	0.516	0.25	2.61885e-46	Nascent MNs	0.266
Klhdc10	3.43999e-50	0.385079	0.476	0.346	5.71933e-46	Nascent MNs	0.13
Hoxa7	8.8078e-50	0.717459	0.698	0.631	1.46438e-45	Nascent MNs	0.067
Hmgn5	2.0279e-48	0.499847	0.397	0.122	3.37159e-44	Nascent MNs	0.275
Sumo2	5.40744e-48	0.361501	0.996	0.999	8.99042e-44	Nascent MNs	-0.003
Cntn2	1.86228e-47	0.34835	0.405	0.281	3.09622e-43	Nascent MNs	0.124
Fam60a	6.46522e-47	0.398347	0.472	0.299	1.07491e-42	Nascent MNs	0.173
Tcerg1l	8.69206e-47	0.415814	0.341	0.138	1.44514e-42	Nascent MNs	0.203
Laptm4a	1.74996e-46	0.391902	0.687	0.651	2.90949e-42	Nascent MNs	0.036
Rgma	1.87568e-46	0.413226	0.417	0.212	3.1185e-42	Nascent MNs	0.205
Hnrnpm	3.11242e-46	0.273557	0.512	0.539	5.17472e-42	Nascent MNs	-0.027
Hoxa5	8.30213e-46	0.699934	0.671	0.415	1.38031e-41	Nascent MNs	0.256
Irx5	1.08832e-45	0.380505	0.329	0.136	1.80945e-41	Nascent MNs	0.193
Sdcbp	4.8052e-45	0.385265	0.659	0.601	7.98912e-41	Nascent MNs	0.058
Tpt1	7.11565e-45	0.405002	0.964	0.965	1.18305e-40	Nascent MNs	-0.001
Basp1	8.11603e-45	0.379824	0.996	0.997	1.34937e-40	Nascent MNs	-0.001
Rnf165	1.74942e-44	0.37042	0.512	0.369	2.90859e-40	Nascent MNs	0.143
Hoxb5	2.64703e-44	0.534115	0.393	0.117	4.40095e-40	Nascent MNs	0.276
Sh3gl2	8.41113e-44	0.402958	0.512	0.351	1.39844e-39	Nascent MNs	0.161
Ddah2	9.97307e-44	0.475842	0.948	0.924	1.65812e-39	Nascent MNs	0.024
Zfp521	1.18796e-43	0.405165	0.369	0.166	1.9751e-39	Nascent MNs	0.203
Zeb2	1.27997e-43	0.421344	0.472	0.123	2.12807e-39	Nascent MNs	0.349
Hoxb3	8.31497e-43	0.344476	0.254	0.091	1.38245e-38	Nascent MNs	0.163
Rbm4b	1.24054e-42	0.404901	0.762	0.722	2.06251e-38	Nascent MNs	0.04
Ezr	3.95287e-42	0.511909	0.468	0.135	6.57204e-38	Nascent MNs	0.333
Erh	6.00325e-42	0.419292	0.996	0.991	9.98101e-38	Nascent MNs	0.005
Fam133b	1.4337e-41	0.296363	0.575	0.619	2.38366e-37	Nascent MNs	-0.044
Ndufv3	4.0043e-41	0.426391	0.968	0.967	6.65755e-37	Nascent MNs	0.001
Apbb2	4.34045e-41	0.482823	0.762	0.609	7.21643e-37	Nascent MNs	0.153
Rbm25	3.8571e-40	0.397821	0.845	0.843	6.41281e-36	Nascent MNs	0.002
Atp6v0e	1.32749e-38	0.354133	0.532	0.417	2.20708e-34	Nascent MNs	0.115
Apex1	1.66421e-38	0.339992	0.472	0.371	2.76691e-34	Nascent MNs	0.101
Gpatch8	2.10516e-38	0.329888	0.488	0.392	3.50004e-34	Nascent MNs	0.096
Ddx5	2.93752e-38	0.40258	0.956	0.955	4.88392e-34	Nascent MNs	0.001
Gadd45g	2.58408e-37	0.402335	0.389	0.267	4.29629e-33	Nascent MNs	0.122
Tshz1	6.79066e-37	0.520649	0.746	0.342	1.12901e-32	Nascent MNs	0.404
Ajap1	1.16931e-36	0.309076	0.266	0.142	1.9441e-32	Nascent MNs	0.124
Kdm7a	1.20221e-36	0.281805	0.306	0.212	1.99879e-32	Nascent MNs	0.094
1110004F10Rik	2.09659e-36	0.378677	0.861	0.821	3.48579e-32	Nascent MNs	0.04
Hnrnpk	2.7421e-36	0.393853	0.98	0.968	4.55901e-32	Nascent MNs	0.012
Rmst	5.21122e-36	0.47635	0.687	0.332	8.66417e-32	Nascent MNs	0.355
Smarce1	7.63233e-36	0.327467	0.635	0.623	1.26895e-31	Nascent MNs	0.012
Rps27l	3.71472e-35	0.401715	0.94	0.89	6.1761e-31	Nascent MNs	0.05
Kcnb2	3.7207e-35	0.409952	0.548	0.388	6.18604e-31	Nascent MNs	0.16
Rpl34	4.93297e-35	0.27783	1	1	8.20156e-31	Nascent MNs	0
Sh3rf1	7.78448e-35	0.317357	0.282	0.109	1.29425e-30	Nascent MNs	0.173
Tbc1d16	1.25541e-34	0.278688	0.456	0.426	2.08724e-30	Nascent MNs	0.03
Mex3a	1.74263e-34	0.36475	0.718	0.648	2.8973e-30	Nascent MNs	0.07
Pnn	2.95774e-34	0.354221	0.69	0.642	4.91754e-30	Nascent MNs	0.048
N4bp2l2	6.87669e-34	0.347243	0.579	0.475	1.14332e-29	Nascent MNs	0.104
Snrpe	8.25605e-34	0.370863	0.98	0.965	1.37265e-29	Nascent MNs	0.015
Nme1	9.36048e-34	0.406188	0.996	0.98	1.55627e-29	Nascent MNs	0.016
Zmat2	1.03508e-33	0.272272	0.659	0.707	1.72093e-29	Nascent MNs	-0.048
Rpap3	1.18364e-33	0.271695	0.349	0.228	1.96792e-29	Nascent MNs	0.121
Srsf11	1.20382e-33	0.265503	0.607	0.643	2.00147e-29	Nascent MNs	-0.036
Lmo4	3.89735e-33	0.531871	0.786	0.497	6.47974e-29	Nascent MNs	0.289
Sorbs2	5.25596e-33	0.352474	0.607	0.524	8.73855e-29	Nascent MNs	0.083
Tubb4a	5.32642e-33	0.363078	0.905	0.859	8.85571e-29	Nascent MNs	0.046
Amotl2	5.53574e-33	0.253649	0.369	0.341	9.20372e-29	Nascent MNs	0.028
Clk4	5.8577e-33	0.253556	0.369	0.32	9.73902e-29	Nascent MNs	0.049
Mcc	1.15814e-32	0.299371	0.29	0.133	1.92553e-28	Nascent MNs	0.157
Snrpb	1.22496e-32	0.367517	0.726	0.66	2.03663e-28	Nascent MNs	0.066
Atf4	2.14053e-32	0.303009	0.619	0.666	3.55885e-28	Nascent MNs	-0.047
5430416N02Rik	2.81665e-32	0.317071	0.468	0.389	4.68296e-28	Nascent MNs	0.079
Sp3	2.91298e-32	0.259262	0.313	0.228	4.84311e-28	Nascent MNs	0.085
Ahsa2	4.25022e-32	0.260619	0.472	0.432	7.06642e-28	Nascent MNs	0.04
Peli1	4.45301e-32	0.357323	0.587	0.445	7.40357e-28	Nascent MNs	0.142
Anp32a	4.90634e-32	0.353794	0.75	0.68	8.15728e-28	Nascent MNs	0.07
Prpf40a	5.02235e-32	0.255038	0.504	0.509	8.35016e-28	Nascent MNs	-0.005
Smarca2	5.05045e-32	0.434236	0.694	0.57	8.39687e-28	Nascent MNs	0.124
Pak7	8.17626e-32	0.311947	0.615	0.556	1.35938e-27	Nascent MNs	0.059
Hist3h2a	8.9864e-32	0.343473	0.722	0.718	1.49408e-27	Nascent MNs	0.004
Chchd1	1.26711e-31	0.311198	0.782	0.799	2.1067e-27	Nascent MNs	-0.017
Knop1	2.5812e-31	0.313888	0.687	0.653	4.2915e-27	Nascent MNs	0.034
Rab3c	2.91266e-31	0.417854	0.774	0.661	4.8426e-27	Nascent MNs	0.113
Ube2e3	2.95231e-31	0.366001	0.794	0.744	4.90851e-27	Nascent MNs	0.05
Zcchc9	4.57026e-31	0.270745	0.365	0.275	7.59851e-27	Nascent MNs	0.09
Lzts1	6.82563e-31	0.281315	0.365	0.248	1.13483e-26	Nascent MNs	0.117
Cbx1	7.93005e-31	0.328511	0.722	0.654	1.31845e-26	Nascent MNs	0.068
Prkce	9.77952e-31	0.304787	0.52	0.469	1.62594e-26	Nascent MNs	0.051
Zfp462	1.17499e-30	0.297834	0.556	0.546	1.95354e-26	Nascent MNs	0.01
Sf3b1	1.82525e-30	0.30939	0.687	0.665	3.03466e-26	Nascent MNs	0.022
Dynlt1f	1.83908e-30	0.26795	0.512	0.461	3.05766e-26	Nascent MNs	0.051
Pdap1	9.36599e-30	0.335982	0.996	0.991	1.55719e-25	Nascent MNs	0.005
Pik3ca	1.01648e-29	0.275891	0.48	0.457	1.69e-25	Nascent MNs	0.023
U2af1	1.3207e-29	0.326788	0.726	0.712	2.1958e-25	Nascent MNs	0.014
Rapgef6	1.83031e-29	0.284583	0.552	0.561	3.04308e-25	Nascent MNs	-0.009
Son	2.03424e-29	0.357682	0.925	0.921	3.38213e-25	Nascent MNs	0.004
Pdcd6	2.52539e-29	0.271733	0.484	0.442	4.19871e-25	Nascent MNs	0.042
Mfhas1	2.63538e-29	0.261239	0.313	0.227	4.38158e-25	Nascent MNs	0.086
Hoxb8	3.58481e-29	0.349826	0.333	0.092	5.96011e-25	Nascent MNs	0.241
Abracl	3.67557e-29	0.315482	0.476	0.365	6.11101e-25	Nascent MNs	0.111
Hnrnpab	5.88911e-29	0.30791	0.806	0.806	9.79124e-25	Nascent MNs	0
Ptp4a2	6.09802e-29	0.25442	0.571	0.586	1.01386e-24	Nascent MNs	-0.015
Btg2	9.52879e-29	0.331804	0.337	0.189	1.58426e-24	Nascent MNs	0.148
Bpgm	2.45779e-28	0.250147	0.456	0.419	4.08633e-24	Nascent MNs	0.037
Vps72	5.85381e-28	0.282513	0.54	0.49	9.73254e-24	Nascent MNs	0.05
Ankrd12	1.19366e-27	0.259489	0.714	0.767	1.98459e-23	Nascent MNs	-0.053
Gm5868	1.34378e-27	0.257677	0.31	0.205	2.23417e-23	Nascent MNs	0.105
Fubp1	1.39976e-27	0.327617	0.861	0.85	2.32724e-23	Nascent MNs	0.011
Dnaja1	2.00058e-27	0.367747	0.948	0.954	3.32616e-23	Nascent MNs	-0.006
Rbfox1	2.68415e-27	0.381176	0.921	0.848	4.46267e-23	Nascent MNs	0.073
Rbm39	3.4892e-27	0.275779	0.746	0.755	5.80114e-23	Nascent MNs	-0.009
Gpm6b	4.89067e-27	0.298668	0.683	0.68	8.13123e-23	Nascent MNs	0.003
Ube2g2	8.27273e-27	0.28572	0.528	0.441	1.37542e-22	Nascent MNs	0.087
Gstm7	1.25273e-26	0.27994	0.369	0.246	2.08279e-22	Nascent MNs	0.123
Acin1	1.35347e-26	0.279283	0.627	0.587	2.25028e-22	Nascent MNs	0.04
Rbm5	1.53157e-26	0.27179	0.567	0.542	2.54638e-22	Nascent MNs	0.025
Tsg101	1.8525e-26	0.311841	0.702	0.658	3.07996e-22	Nascent MNs	0.044
Sfr1	1.93202e-26	0.259574	0.583	0.601	3.21218e-22	Nascent MNs	-0.018
Ilf2	1.96492e-26	0.260947	0.69	0.724	3.26688e-22	Nascent MNs	-0.034
Bhlhe22	2.64019e-26	0.361027	0.27	0.074	4.38958e-22	Nascent MNs	0.196
Cald1	3.04029e-26	0.316806	0.321	0.166	5.05479e-22	Nascent MNs	0.155
Enc1	3.72084e-26	0.449484	0.528	0.258	6.18628e-22	Nascent MNs	0.27
Klf7	5.03555e-26	0.319503	0.857	0.877	8.37211e-22	Nascent MNs	-0.02
Hoxb7	7.45315e-26	0.319905	0.333	0.127	1.23916e-21	Nascent MNs	0.206
Eif4a1	2.14745e-25	0.323332	0.984	0.983	3.57035e-21	Nascent MNs	0.001
Csrnp3	4.02722e-25	0.276679	0.456	0.378	6.69566e-21	Nascent MNs	0.078
Myt1	4.64639e-25	0.288417	0.389	0.231	7.7251e-21	Nascent MNs	0.158
Flrt3	5.2284e-25	0.365205	0.456	0.293	8.69274e-21	Nascent MNs	0.163
Cd63	6.62746e-25	0.263636	0.393	0.312	1.10188e-20	Nascent MNs	0.081
Krit1	8.30498e-25	0.2736	0.663	0.671	1.38079e-20	Nascent MNs	-0.008
Mllt3	8.34365e-25	0.259577	0.425	0.353	1.38721e-20	Nascent MNs	0.072
Dner	9.11634e-25	0.307474	0.643	0.62	1.51568e-20	Nascent MNs	0.023
Msi1	9.25345e-25	0.267609	0.599	0.553	1.53848e-20	Nascent MNs	0.046
Unc5d	1.39718e-24	0.373732	0.504	0.338	2.32296e-20	Nascent MNs	0.166
Bzw2	1.61231e-24	0.293473	0.782	0.77	2.68062e-20	Nascent MNs	0.012
Hmgn1	2.09912e-24	0.259643	0.599	0.588	3.48999e-20	Nascent MNs	0.011
Gfra1	2.84776e-24	0.285346	0.44	0.354	4.73468e-20	Nascent MNs	0.086
Fez1	3.36217e-24	0.316451	0.794	0.783	5.58994e-20	Nascent MNs	0.011
Snrpc	5.53713e-24	0.30852	0.71	0.662	9.20604e-20	Nascent MNs	0.048
Bnip3l	5.93896e-24	0.305734	0.778	0.764	9.87411e-20	Nascent MNs	0.014
RP23-291B1.2	6.25334e-24	0.374048	0.48	0.252	1.03968e-19	Nascent MNs	0.228
Dnajb6	9.70533e-24	0.280166	0.849	0.849	1.61361e-19	Nascent MNs	0
Elavl2	1.32415e-23	0.354881	0.992	0.969	2.20153e-19	Nascent MNs	0.023
Pnisr	1.43916e-23	0.294521	0.798	0.829	2.39274e-19	Nascent MNs	-0.031
Tagln3	1.47256e-23	0.320519	0.996	0.989	2.44827e-19	Nascent MNs	0.007
Gm26735	1.84781e-23	0.255835	0.31	0.167	3.07217e-19	Nascent MNs	0.143
Hmgb1	2.02742e-23	0.29746	1	0.995	3.37079e-19	Nascent MNs	0.005
Psmd11	2.32507e-23	0.253716	0.655	0.658	3.86567e-19	Nascent MNs	-0.003
Ythdf2	5.37977e-23	0.285803	0.52	0.478	8.9444e-19	Nascent MNs	0.042
Hnrnpa1	5.61657e-23	0.269325	0.996	0.996	9.33812e-19	Nascent MNs	0
Srsf7	1.54247e-22	0.283272	0.758	0.758	2.56451e-18	Nascent MNs	0
Fdft1	1.6753e-21	0.25071	0.611	0.596	2.78535e-17	Nascent MNs	0.015
Bcas2	3.17795e-21	0.285799	0.821	0.817	5.28366e-17	Nascent MNs	0.004
Sub1	7.91792e-21	0.281173	0.996	0.993	1.31643e-16	Nascent MNs	0.003
Dstn	1.77583e-20	0.289432	0.984	0.977	2.9525e-16	Nascent MNs	0.007
H2afz	2.20981e-20	0.262919	0.992	0.986	3.67403e-16	Nascent MNs	0.006
Sema3c	1.40311e-19	0.37063	0.865	0.714	2.33281e-15	Nascent MNs	0.151
Ptgds	2.65161e-19	0.283797	0.266	0.114	4.40857e-15	Nascent MNs	0.152
Tubb2b	1.53844e-18	0.25425	1	1	2.55782e-14	Nascent MNs	0
Ssb	1.68876e-18	0.288199	0.766	0.722	2.80774e-14	Nascent MNs	0.044
Plcb1	2.9491e-18	0.264051	0.579	0.551	4.90317e-14	Nascent MNs	0.028
Lrrc4c	4.14448e-16	0.266271	0.437	0.373	6.89062e-12	Nascent MNs	0.064
Srp14	7.42051e-16	0.260579	0.976	0.959	1.23373e-11	Nascent MNs	0.017
Ywhaq	8.20492e-15	0.282329	0.988	0.977	1.36415e-10	Nascent MNs	0.011
Crnde	4.14042e-14	0.276965	0.349	0.189	6.88387e-10	Nascent MNs	0.16
Id2	5.28952e-11	0.382918	0.623	0.541	8.79436e-07	Nascent MNs	0.082
Xist	7.17073e-09	0.598467	0.393	0.371	0.000119221	Nascent MNs	0.022
Igfbp51	0	1.18815	0.858	0.39	0	MMC	0.468
Mecom	0	1.10758	0.903	0.109	0	MMC	0.794
Gm17750	0	1.00172	0.63	0.074	0	MMC	0.556
Slit2	0	0.684617	0.999	0.976	0	MMC	0.023
Casz11	0	0.601738	0.654	0.112	0	MMC	0.542
Ube2ql11	5.57434e-284	0.630741	0.96	0.682	9.26789e-280	MMC	0.278
Atp2b11	7.09995e-284	0.621576	0.996	0.85	1.18044e-279	MMC	0.146
Ptprd1	1.83846e-260	0.592818	0.968	0.753	3.05662e-256	MMC	0.215
Nwd21	2.7716e-249	0.690155	0.844	0.433	4.60806e-245	MMC	0.411
Lmo41	2.44022e-236	0.582131	0.826	0.371	4.05711e-232	MMC	0.455
Il6st1	5.9121e-227	0.507647	0.568	0.231	9.82946e-223	MMC	0.337
Bcl11a1	6.23124e-220	0.524563	0.641	0.199	1.03601e-215	MMC	0.442
Lsamp1	1.7506e-217	0.563262	0.922	0.627	2.91055e-213	MMC	0.295
Ina1	8.78569e-204	0.334824	0.999	0.996	1.46071e-199	MMC	0.003
Lhx41	4.49793e-194	0.434914	0.661	0.229	7.47827e-190	MMC	0.432
Crnde1	3.56204e-190	0.400068	0.448	0.085	5.92224e-186	MMC	0.363
Calm2	2.9656e-181	0.495123	1	1	4.93061e-177	MMC	0
Lifr1	1.86163e-175	0.545834	0.649	0.296	3.09515e-171	MMC	0.353
Camk2n1	8.9673e-174	0.492268	0.821	0.57	1.4909e-169	MMC	0.251
Fign	3.49776e-168	0.689774	0.272	0.191	5.81537e-164	MMC	0.081
Rbp11	8.12523e-154	0.451251	0.994	0.904	1.3509e-149	MMC	0.09
Sez6	1.81988e-153	0.446166	0.634	0.296	3.02574e-149	MMC	0.338
Kctd121	3.23295e-153	0.654962	0.547	0.295	5.3751e-149	MMC	0.252
Slco3a1	7.4783e-148	0.337614	0.397	0.105	1.24334e-143	MMC	0.292
Rxrg	7.04939e-142	0.322088	0.395	0.087	1.17203e-137	MMC	0.308
RP23-291B1.21	3.55311e-139	0.356526	0.499	0.157	5.90741e-135	MMC	0.342
Ebf11	4.29109e-137	0.669794	0.625	0.272	7.13437e-133	MMC	0.353
Maf	1.77421e-134	0.336207	0.529	0.194	2.9498e-130	MMC	0.335
Sema6a	2.26536e-128	0.426553	0.74	0.454	3.76639e-124	MMC	0.286
Nrep	1.51962e-117	0.291411	1	0.977	2.52652e-113	MMC	0.023
AW551984	7.46834e-114	0.399544	0.834	0.64	1.24169e-109	MMC	0.194
Apbb21	4.22857e-108	0.38253	0.751	0.557	7.03042e-104	MMC	0.194
Brinp1	1.5076e-106	0.302298	0.463	0.168	2.50654e-102	MMC	0.295
Lrrc4c1	5.3738e-105	0.359813	0.581	0.285	8.93449e-101	MMC	0.296
Clic11	3.0654e-103	0.465646	0.683	0.45	5.09653e-99	MMC	0.233
Rbms3	3.28398e-103	0.286373	0.991	0.887	5.45995e-99	MMC	0.104
Rarb	1.94682e-101	0.311912	0.432	0.159	3.23679e-97	MMC	0.273
Laptm4b1	2.7593e-99	0.369568	0.792	0.597	4.58762e-95	MMC	0.195
Uts2b1	1.20317e-98	0.528664	0.535	0.246	2.0004e-94	MMC	0.289
Hoxa9	1.5396e-98	0.263615	0.253	0.045	2.55974e-94	MMC	0.208
Sox9	3.01696e-96	0.26446	0.314	0.082	5.01599e-92	MMC	0.232
Ncam2	1.09783e-95	0.321595	0.393	0.175	1.82525e-91	MMC	0.218
Pbx11	1.7183e-94	0.417427	0.961	0.867	2.85685e-90	MMC	0.094
Epha3	1.744e-91	0.408901	0.373	0.129	2.89957e-87	MMC	0.244
Epha7	7.57416e-91	0.28108	0.459	0.182	1.25928e-86	MMC	0.277
Lhx3	1.87232e-88	0.255282	0.314	0.085	3.11292e-84	MMC	0.229
Rassf4	2.49274e-88	0.27681	0.372	0.136	4.14443e-84	MMC	0.236
Bcas3	4.47932e-88	0.354877	0.366	0.177	7.44732e-84	MMC	0.189
Vim1	4.69278e-88	0.399707	0.805	0.57	7.80222e-84	MMC	0.235
Elavl21	3.03149e-87	0.254403	0.999	0.958	5.04016e-83	MMC	0.041
Dstn1	2.19852e-86	0.275185	0.994	0.97	3.65527e-82	MMC	0.024
Hmgb31	1.2645e-84	0.264932	0.976	0.929	2.10235e-80	MMC	0.047
1500011B03Rik	7.51909e-82	0.276926	0.952	0.892	1.25012e-77	MMC	0.06
Khdrbs2	2.12994e-73	0.34117	0.62	0.411	3.54124e-69	MMC	0.209
Copz1	1.04133e-72	0.271669	0.691	0.555	1.73131e-68	MMC	0.136
Snx10	1.69895e-70	0.28317	0.703	0.487	2.82467e-66	MMC	0.216
Nell2	1.20163e-69	0.268638	0.833	0.628	1.99783e-65	MMC	0.205
Lin7a	4.72662e-68	0.352857	0.625	0.44	7.85848e-64	MMC	0.185
Epha5	5.41116e-67	0.333472	0.661	0.415	8.9966e-63	MMC	0.246
Fgf131	1.79038e-64	0.276543	0.846	0.644	2.97669e-60	MMC	0.202
Med10	5.53268e-60	0.27927	0.76	0.608	9.19864e-56	MMC	0.152
Gm26941	1.51487e-58	0.301649	0.668	0.435	2.51863e-54	MMC	0.233
Cd811	1.06449e-56	0.284848	0.962	0.918	1.76982e-52	MMC	0.044
Ngfr1	4.46505e-55	0.279978	0.772	0.581	7.42359e-51	MMC	0.191
Pcdh71	1.2543e-54	0.27371	0.92	0.813	2.0854e-50	MMC	0.107
Arl6ip1	3.01074e-54	0.277276	0.914	0.843	5.00565e-50	MMC	0.071
Aplp21	1.79607e-53	0.255125	0.858	0.727	2.98615e-49	MMC	0.131
Ezr1	6.7547e-53	0.258836	0.257	0.104	1.12304e-48	MMC	0.153
Adgrl3	9.31994e-53	0.256088	0.679	0.483	1.54953e-48	MMC	0.196
Robo2	3.24815e-52	0.274871	0.678	0.469	5.40037e-48	MMC	0.209
Cplx21	3.44e-51	0.274618	0.694	0.53	5.71934e-47	MMC	0.164
Pik3r11	2.14212e-49	0.284854	0.909	0.807	3.56148e-45	MMC	0.102
Hsp90aa1	1.07891e-43	0.288836	0.994	0.981	1.7938e-39	MMC	0.013
2900055J20Rik	6.11592e-43	0.257614	0.565	0.382	1.01683e-38	MMC	0.183
Ubb	4.93759e-38	0.277233	1	1	8.20924e-34	MMC	0
Lhx1os2	0	1.51168	0.682	0.12	0	LMC	0.562
Foxp12	0	1.47215	0.98	0.296	0	LMC	0.684
Aldh1a22	0	1.23324	0.756	0.035	0	LMC	0.721
Tshz12	0	0.909773	0.732	0.214	0	LMC	0.518
Prph2	0	0.755111	0.978	0.538	0	LMC	0.44
Sncg1	2.34523e-297	0.322086	0.999	0.97	3.89918e-293	LMC	0.029
Fxyd72	1.33593e-294	0.559253	0.999	0.818	2.22112e-290	LMC	0.181
Lhx1	9.93682e-271	0.538846	0.461	0.045	1.6521e-266	LMC	0.416
Brinp32	1.07004e-269	0.978667	0.565	0.118	1.77904e-265	LMC	0.447
Nefl1	1.46352e-254	0.4714	1	0.954	2.43325e-250	LMC	0.046
Syt42	4.57208e-252	1.01012	0.837	0.45	7.60153e-248	LMC	0.387
Nefm1	8.2702e-221	0.550335	1	0.915	1.375e-216	LMC	0.085
Dab11	5.95947e-215	0.443305	0.727	0.255	9.90821e-211	LMC	0.472
Socs21	1.17974e-195	0.476836	0.662	0.226	1.96144e-191	LMC	0.436
Rgs101	2.92504e-195	0.45333	0.702	0.265	4.86317e-191	LMC	0.437
Lypd1	2.24554e-189	0.699239	0.431	0.101	3.73343e-185	LMC	0.33
Ntm2	4.22711e-188	0.553035	0.729	0.286	7.02799e-184	LMC	0.443
S100a101	1.15156e-187	0.390967	0.999	0.89	1.91458e-183	LMC	0.109
Ptn2	2.1838e-183	0.637631	0.911	0.59	3.63078e-179	LMC	0.321
Enc12	1.37122e-177	0.472494	0.555	0.158	2.27979e-173	LMC	0.397
Anxa51	3.91981e-174	0.402268	0.532	0.174	6.51708e-170	LMC	0.358
Tppp32	1.96877e-169	0.43036	0.985	0.782	3.27328e-165	LMC	0.203
Cdh71	5.85834e-165	0.429407	0.477	0.118	9.74008e-161	LMC	0.359
Anxa22	6.58109e-151	0.61664	0.695	0.336	1.09417e-146	LMC	0.359
Nr2f22	5.42591e-136	0.250866	0.882	0.547	9.02112e-132	LMC	0.335
Nefh1	2.26816e-135	0.367531	0.557	0.222	3.77105e-131	LMC	0.335
Tenm12	7.88445e-134	0.334154	0.555	0.196	1.31087e-129	LMC	0.359
Grp	1.79458e-127	0.39992	0.309	0.05	2.98368e-123	LMC	0.259
Abat	4.65193e-107	0.260307	0.474	0.167	7.7343e-103	LMC	0.307
Lgals12	3.12943e-99	0.6082	0.687	0.383	5.20298e-95	LMC	0.304
Onecut21	8.79731e-97	0.25161	0.658	0.342	1.46264e-92	LMC	0.316
Cartpt	4.03095e-96	0.630095	0.277	0.062	6.70187e-92	LMC	0.215
Epha4	6.27541e-96	0.422707	0.76	0.504	1.04335e-91	LMC	0.256
Polr2m1	2.66378e-95	0.296865	0.761	0.462	4.4288e-91	LMC	0.299
Akap121	3.38186e-95	0.288505	0.863	0.585	5.62268e-91	LMC	0.278
Crabp2	1.32773e-94	0.424064	0.93	0.715	2.20749e-90	LMC	0.215
Mt31	1.84284e-94	0.343076	0.98	0.883	3.06391e-90	LMC	0.097
Rpl22l1	2.21025e-91	0.286258	0.997	0.974	3.67476e-87	LMC	0.023
Cplx1	4.37005e-91	0.2759	0.971	0.791	7.26564e-87	LMC	0.18
S100a112	5.60248e-91	0.284456	0.673	0.36	9.31468e-87	LMC	0.313
Lrp1b1	2.80544e-90	0.376839	0.418	0.15	4.66433e-86	LMC	0.268
Pcdh102	3.78572e-90	0.307573	0.761	0.457	6.29414e-86	LMC	0.304
Skap2	7.81161e-89	0.284975	0.379	0.152	1.29876e-84	LMC	0.227
Tagln22	1.79287e-86	0.291766	0.652	0.352	2.98083e-82	LMC	0.3
Pcdh191	1.22455e-83	0.259014	0.397	0.141	2.03594e-79	LMC	0.256
Pnoc	3.92295e-82	0.375769	0.269	0.066	6.52229e-78	LMC	0.203
Arhgap36	2.7645e-75	0.347976	0.309	0.097	4.59626e-71	LMC	0.212
Ifitm21	7.71692e-75	0.38911	0.711	0.458	1.28302e-70	LMC	0.253
Cadm21	4.73453e-67	0.252252	0.691	0.423	7.87164e-63	LMC	0.268
Negr12	6.61637e-67	0.30619	0.541	0.303	1.10004e-62	LMC	0.238
Ppp1r1c	3.8999e-63	0.260479	0.273	0.101	6.48397e-59	LMC	0.172
Pcp4	1.29986e-56	0.298036	0.317	0.12	2.16115e-52	LMC	0.197
Ret1	2.01234e-54	0.250003	0.61	0.417	3.34572e-50	LMC	0.193
Fabp5	1.10514e-47	0.259295	0.997	0.963	1.8374e-43	LMC	0.034
Meis22	1.05208e-44	0.283172	0.701	0.733	1.74918e-40	LMC	-0.032
Nrp11	7.11994e-37	0.269659	0.855	0.717	1.18376e-32	LMC	0.138
Kcnip4	1.75887369919484e-321	1.00107	0.629	0.044	2.92430341228134e-317	PGC	0.585
Zeb21	2.59202e-299	1.22591	0.674	0.066	4.3095e-295	PGC	0.608
Grm5	2.79318e-271	0.983142	0.614	0.141	4.64395e-267	PGC	0.473
Pbx32	5.21864e-271	1.11504	0.84	0.296	8.67651e-267	PGC	0.544
Nr2f23	1.56925e-241	0.974496	0.998	0.594	2.60903e-237	PGC	0.404
Zdbf21	8.17311e-225	0.783802	0.518	0.19	1.35886e-220	PGC	0.328
Cacna2d11	3.58304e-216	0.759691	0.818	0.452	5.95716e-212	PGC	0.366
Nr2f12	2.88234e-200	1.053	0.805	0.397	4.79218e-196	PGC	0.408
Ttc281	1.73212e-181	0.655512	0.718	0.396	2.87982e-177	PGC	0.322
Nos1	3.39984e-173	0.83995	0.37	0.024	5.65258e-169	PGC	0.346
Gpx32	2.76732e-166	0.706839	0.83	0.495	4.60094e-162	PGC	0.335
Kitl	8.56411e-163	0.824191	0.33	0.048	1.42387e-158	PGC	0.282
Fos1	2.81033e-143	0.741689	0.685	0.302	4.67245e-139	PGC	0.383
Mast4	4.60987e-143	0.562911	0.533	0.197	7.66437e-139	PGC	0.336
Arl4a	8.07255e-141	0.567817	0.618	0.312	1.34214e-136	PGC	0.306
Snca2	4.1192e-133	0.801451	0.869	0.516	6.84858e-129	PGC	0.353
Id1	1.64982e-131	0.531344	0.317	0.027	2.74299e-127	PGC	0.29
Cux22	1.0227e-120	0.659824	0.544	0.234	1.70034e-116	PGC	0.31
Celf43	1.05082e-119	0.717021	0.925	0.751	1.7471e-115	PGC	0.174
Cxxc5	4.72666e-117	0.522819	0.498	0.228	7.85855e-113	PGC	0.27
Khdrbs3	1.94e-114	0.465964	0.542	0.235	3.22544e-110	PGC	0.307
Cacna1e2	3.66284e-110	0.474274	0.6	0.303	6.08984e-106	PGC	0.297
Rpl21	8.53233e-110	0.27681	1	1	1.41859e-105	PGC	0
Mme	1.63257e-109	0.356552	0.272	0.019	2.71432e-105	PGC	0.253
S100a113	9.25731e-107	0.607116	0.731	0.411	1.53912e-102	PGC	0.32
Id21	1.19517e-106	0.776251	0.742	0.518	1.9871e-102	PGC	0.224
Tppp33	1.14254e-104	0.543368	0.982	0.82	1.89959e-100	PGC	0.162
Rpl36a	1.45028e-100	0.294758	1	1	2.41123e-96	PGC	0
Btg11	2.9734e-98	0.504248	0.789	0.569	4.94357e-94	PGC	0.22
Tshz22	5.0748e-95	0.976159	0.67	0.547	8.43736e-91	PGC	0.123
Fxyd61	1.2381e-89	0.411262	0.998	0.984	2.05846e-85	PGC	0.014
Rpl29	9.92728e-89	0.289902	1	0.999	1.65051e-84	PGC	0.001
Serf1	4.83325e-88	0.372773	1	0.996	8.03576e-84	PGC	0.004
Ntng1	5.2316e-86	0.4301	0.43	0.192	8.69805e-82	PGC	0.238
Arid5b	7.26318e-84	0.337876	0.294	0.065	1.20758e-79	PGC	0.229
Rps4x	1.75906e-83	0.251374	1	1	2.92462e-79	PGC	0
Hpca1	5.17696e-81	0.408939	0.606	0.365	8.60722e-77	PGC	0.241
Nptx1	1.3662e-80	0.375132	0.294	0.088	2.27145e-76	PGC	0.206
Meis12	5.44299e-78	0.475497	0.907	0.703	9.04952e-74	PGC	0.204
Gpr85	5.68584e-76	0.399739	0.675	0.491	9.45328e-72	PGC	0.184
Sat1	2.91849e-74	0.304166	0.397	0.301	4.85227e-70	PGC	0.096
Gjd2	4.7039e-74	0.336006	0.33	0.147	7.8207e-70	PGC	0.183
Man1a	6.18657e-72	0.365332	0.266	0.061	1.02858e-67	PGC	0.205
Npas4	6.75594e-72	0.319416	0.256	0.045	1.12324e-67	PGC	0.211
Nefm2	2.41011e-68	0.254762	1	0.931	4.00704e-64	PGC	0.069
Igsf21	5.11905e-67	0.314339	0.362	0.155	8.51093e-63	PGC	0.207
Syt21	2.66976e-64	0.350161	0.49	0.251	4.43874e-60	PGC	0.239
Asic4	3.98543e-62	0.277877	0.288	0.114	6.62618e-58	PGC	0.174
Ntrk31	3.46725e-61	0.387396	0.542	0.294	5.76465e-57	PGC	0.248
Msn	4.4667e-61	0.358854	0.41	0.158	7.42633e-57	PGC	0.252
Msi2	5.27648e-61	0.379533	0.453	0.191	8.77268e-57	PGC	0.262
2610001J05Rik1	5.89818e-61	0.370446	0.728	0.579	9.80632e-57	PGC	0.149
Msmo1	1.5101e-57	0.378216	0.714	0.577	2.51069e-53	PGC	0.137
Atp1b11	2.2492e-57	0.393534	0.848	0.736	3.73952e-53	PGC	0.112
Cadm12	5.57092e-53	0.403944	0.781	0.66	9.26221e-49	PGC	0.121
Mturn	1.21741e-52	0.271433	0.397	0.211	2.02407e-48	PGC	0.186
Nrsn11	1.79174e-52	0.371117	0.509	0.363	2.97894e-48	PGC	0.146
Pcbd11	5.01904e-52	0.35537	0.584	0.384	8.34466e-48	PGC	0.2
Ccdc85a	1.38486e-51	0.276166	0.419	0.262	2.30247e-47	PGC	0.157
Mn12	2.02214e-49	0.409767	0.651	0.403	3.362e-45	PGC	0.248
Gas7	4.05807e-44	0.262889	0.298	0.138	6.74695e-40	PGC	0.16
Nhlh2	1.00188e-42	0.327753	0.41	0.194	1.66573e-38	PGC	0.216
Slitrk5	1.26407e-42	0.273703	0.466	0.309	2.10164e-38	PGC	0.157
Islr21	1.15824e-41	0.291212	0.611	0.461	1.92569e-37	PGC	0.15
Smarca22	1.02848e-40	0.355425	0.723	0.556	1.70996e-36	PGC	0.167
Pea15a1	1.14586e-38	0.273247	0.806	0.754	1.9051e-34	PGC	0.052
Malat12	1.50392e-38	0.308278	1	1	2.50041e-34	PGC	0
Efna5	2.33932e-38	0.341108	0.459	0.324	3.88935e-34	PGC	0.135
Cntnap21	2.64733e-38	0.252094	0.424	0.318	4.40145e-34	PGC	0.106
Pcdh11x1	3.45776e-38	0.330766	0.429	0.439	5.74887e-34	PGC	-0.01
Marcks1	1.99826e-37	0.256898	0.994	0.989	3.32231e-33	PGC	0.005
Peg31	1.20084e-36	0.316276	0.795	0.709	1.99652e-32	PGC	0.086
Ahi11	1.24894e-35	0.28372	0.907	0.868	2.07649e-31	PGC	0.039
Creb5	3.12635e-35	0.317267	0.536	0.446	5.19787e-31	PGC	0.09
Nrp21	3.38221e-34	0.383636	0.728	0.544	5.62326e-30	PGC	0.184
Cadm31	5.76861e-34	0.251288	0.678	0.536	9.5909e-30	PGC	0.142
Foxp13	7.8685e-34	0.553011	0.672	0.466	1.30822e-29	PGC	0.206
Csmd3	2.10702e-33	0.260548	0.437	0.297	3.50314e-29	PGC	0.14
Klf6	5.01252e-32	0.259811	0.582	0.481	8.33382e-28	PGC	0.101
Ank21	1.83204e-31	0.257688	0.96	0.923	3.04594e-27	PGC	0.037
Zdhhc21	1.54969e-30	0.275872	0.552	0.412	2.57652e-26	PGC	0.14
Gng51	2.16775e-30	0.286794	0.866	0.754	3.60411e-26	PGC	0.112
Pdcd4	8.79116e-29	0.287014	0.416	0.327	1.46162e-24	PGC	0.089
Usp29	1.23513e-28	0.251154	0.726	0.607	2.05353e-24	PGC	0.119
Cplx22	6.93587e-28	0.275386	0.659	0.57	1.15316e-23	PGC	0.089
Lrp1b2	9.56036e-28	0.322771	0.4	0.203	1.58951e-23	PGC	0.197
Pcdh172	7.16408e-27	0.342041	0.488	0.305	1.1911e-22	PGC	0.183
Pcdh103	4.37024e-26	0.256943	0.59	0.538	7.26596e-22	PGC	0.052
Tgfb2	1.06584e-25	0.254877	0.331	0.21	1.77207e-21	PGC	0.121
Jun	1.53172e-25	0.258227	0.744	0.654	2.54663e-21	PGC	0.09
Hoxc9	3.40097e-24	0.286533	0.563	0.373	5.65446e-20	PGC	0.19
Dab12	3.32876e-23	0.262487	0.502	0.374	5.53439e-19	PGC	0.128
Lgals13	1.53193e-22	0.39261	0.475	0.469	2.54698e-18	PGC	0.006
Nwd23	3.88024e-21	0.316255	0.712	0.539	6.45129e-17	PGC	0.173
Vim2	5.73464e-21	0.323536	0.757	0.627	9.53442e-17	PGC	0.13
Syt43	8.76815e-18	0.360533	0.669	0.546	1.45779e-13	PGC	0.123
Tac1	2.43917e-132	2.07782	0.752	0.059	4.05536e-128	HMC	0.693
Tshz23	1.45167e-109	1.44531	1	0.549	2.41355e-105	HMC	0.451
Crabp12	5.72872e-72	1.10486	0.913	0.239	9.52457e-68	HMC	0.674
Isl13	7.56042e-71	0.884711	0.993	0.524	1.257e-66	HMC	0.469
Unc5c1	1.84732e-70	0.842733	0.973	0.376	3.07135e-66	HMC	0.597
Plch1	9.70421e-63	0.475691	0.611	0.064	1.61342e-58	HMC	0.547
Cxcl12	1.98959e-62	0.361483	0.436	0.018	3.30789e-58	HMC	0.418
Bcl11b1	2.39976e-57	0.65582	0.839	0.217	3.98984e-53	HMC	0.622
Alcam2	4.22215e-56	0.942049	0.946	0.56	7.01975e-52	HMC	0.386
Isoc1	5.14774e-53	0.45461	0.57	0.1	8.55863e-49	HMC	0.47
C1d1	1.41961e-52	0.643871	0.987	0.938	2.36024e-48	HMC	0.049
Etv1	7.11251e-48	0.516476	0.416	0.03	1.18253e-43	HMC	0.386
Rbp13	1.19033e-46	0.771797	1	0.93	1.97904e-42	HMC	0.07
Cbln22	8.73379e-44	0.725675	0.745	0.252	1.45208e-39	HMC	0.493
Erbb4	1.40481e-43	0.276956	0.282	0.008	2.33563e-39	HMC	0.274
Fxyd73	2.90946e-43	0.484205	1	0.866	4.83726e-39	HMC	0.134
Rbms31	1.77829e-42	0.532621	1	0.916	2.95658e-38	HMC	0.084
Cdh131	2.22374e-41	0.57676	0.906	0.412	3.69719e-37	HMC	0.494
Ptn3	2.69609e-40	0.819558	0.953	0.674	4.48252e-36	HMC	0.279
Fam101b	5.00473e-40	0.486185	0.47	0.082	8.32087e-36	HMC	0.388
Cdh9	1.37054e-39	0.400831	0.557	0.099	2.27865e-35	HMC	0.458
Kcnab1	1.23128e-36	0.508973	0.685	0.239	2.04713e-32	HMC	0.446
Syt44	1.27485e-36	0.357755	0.946	0.549	2.11957e-32	HMC	0.397
Nptx2	5.54255e-36	0.301481	0.403	0.047	9.21504e-32	HMC	0.356
Pcdh11x2	2.24087e-34	0.667276	0.866	0.425	3.72567e-30	HMC	0.441
Sncg2	7.89732e-34	0.354411	1	0.978	1.31301e-29	HMC	0.022
Pcsk21	2.59813e-33	0.52759	0.859	0.442	4.31966e-29	HMC	0.417
Mpped22	6.3306e-33	0.469326	0.906	0.445	1.05253e-28	HMC	0.461
Dhrs3	6.3822e-32	0.374665	0.322	0.03	1.0611e-27	HMC	0.292
Tpbg	9.87107e-32	0.251952	0.396	0.057	1.64116e-27	HMC	0.339
Clstn21	1.31149e-31	0.514948	0.879	0.467	2.18048e-27	HMC	0.412
Spock12	4.76582e-30	0.51414	0.906	0.491	7.92366e-26	HMC	0.415
Diras2	9.09639e-30	0.294786	0.383	0.067	1.51237e-25	HMC	0.316
Prph4	3.16163e-29	0.377458	0.987	0.654	5.25653e-25	HMC	0.333
Tcerg1l1	4.37915e-29	0.260605	0.53	0.136	7.28078e-25	HMC	0.394
Pbx33	5.11349e-29	0.380136	0.792	0.349	8.50169e-25	HMC	0.443
Pde4b	1.08281e-28	0.378794	0.638	0.218	1.80027e-24	HMC	0.42
Lypd6	1.31916e-28	0.33205	0.416	0.076	2.19324e-24	HMC	0.34
S100a102	1.57796e-28	0.479595	1	0.919	2.62351e-24	HMC	0.081
Ephb11	2.26044e-28	0.380418	0.765	0.304	3.7582e-24	HMC	0.461
Gpx1	2.55822e-28	0.428228	0.98	0.862	4.2533e-24	HMC	0.118
Slc29a4	3.21958e-28	0.404662	0.852	0.5	5.35287e-24	HMC	0.352
Stmn2	5.36143e-26	0.290625	1	1	8.91392e-22	HMC	0
Atp1b12	7.99966e-26	0.44348	0.973	0.743	1.33002e-21	HMC	0.23
Pcdh18	1.69233e-25	0.307725	0.383	0.066	2.81367e-21	HMC	0.317
Ldlrad3	2.92538e-24	0.394986	0.664	0.286	4.86374e-20	HMC	0.378
Jak12	3.08754e-24	0.429254	0.919	0.573	5.13334e-20	HMC	0.346
Vstm2l	3.26838e-23	0.290852	0.604	0.206	5.43401e-19	HMC	0.398
Nek1	3.39209e-22	0.348615	0.785	0.39	5.63969e-18	HMC	0.395
Synpr	6.48718e-22	0.306233	0.295	0.042	1.07856e-17	HMC	0.253
Tenm13	1.86466e-20	0.40594	0.651	0.288	3.10018e-16	HMC	0.363
Lrrn3	1.86981e-20	0.355778	0.705	0.317	3.10875e-16	HMC	0.388
Insig2	1.95045e-20	0.324783	0.859	0.488	3.24281e-16	HMC	0.371
Lix1	2.56234e-20	0.368374	0.584	0.23	4.26015e-16	HMC	0.354
Tbca	5.44281e-20	0.315884	1	0.99	9.04921e-16	HMC	0.01
Cntn11	1.45715e-19	0.343008	0.678	0.316	2.42266e-15	HMC	0.362
Hs3st5	1.87681e-19	0.259453	0.376	0.086	3.12038e-15	HMC	0.29
Hs3st4	1.94698e-19	0.2728	0.376	0.087	3.23704e-15	HMC	0.289
Tubb3	2.26832e-19	0.41351	1	0.998	3.7713e-15	HMC	0.002
Atp2b14	3.14101e-19	0.332341	1	0.892	5.22224e-15	HMC	0.108
Uts2b4	6.21563e-19	0.647623	0.658	0.326	1.03341e-14	HMC	0.332
Gfra2	9.37568e-19	0.315475	0.47	0.146	1.5588e-14	HMC	0.324
Crim12	1.48283e-18	0.322236	0.893	0.541	2.46535e-14	HMC	0.352
Btbd32	2.56352e-18	0.276459	0.732	0.363	4.26211e-14	HMC	0.369
Igf1	4.64602e-18	0.29943	0.409	0.118	7.72447e-14	HMC	0.291
Slc22a23	5.51075e-18	0.259906	0.477	0.158	9.16217e-14	HMC	0.319
Sema6d	9.53215e-18	0.285429	0.765	0.4	1.58481e-13	HMC	0.365
Prkce1	1.83704e-17	0.320813	0.812	0.462	3.05426e-13	HMC	0.35
Lrrtm3	6.82644e-17	0.322156	0.785	0.438	1.13496e-12	HMC	0.347
Sst	1.04434e-16	1.03048	0.423	0.164	1.73633e-12	HMC	0.259
Plppr11	1.40054e-16	0.390037	0.933	0.76	2.32854e-12	HMC	0.173
Fam19a2	4.30473e-16	0.252494	0.423	0.132	7.15704e-12	HMC	0.291
Calcb	1.02377e-14	0.498979	0.349	0.13	1.70211e-10	HMC	0.219
Lrfn5	1.63617e-14	0.332898	0.758	0.457	2.7203e-10	HMC	0.301
B3glct1	2.30109e-14	0.288731	0.57	0.251	3.8258e-10	HMC	0.319
Actr3	3.24916e-14	0.283718	0.919	0.686	5.40205e-10	HMC	0.233
Mapk10	3.97663e-14	0.286057	0.658	0.345	6.61154e-10	HMC	0.313
Dusp23	5.00982e-14	0.270421	0.577	0.265	8.32933e-10	HMC	0.312
Rbms11	5.34961e-14	0.31859	0.946	0.779	8.89426e-10	HMC	0.167
Klhdc8b	6.78835e-14	0.299497	0.711	0.402	1.12863e-09	HMC	0.309
Anxa24	8.62935e-14	0.349131	0.745	0.429	1.43472e-09	HMC	0.316
Ngfr3	1.05734e-13	0.321095	0.886	0.633	1.75793e-09	HMC	0.253
AI5934421	1.7308e-13	0.311528	0.758	0.44	2.87763e-09	HMC	0.318
Rap1gds1	1.80565e-13	0.303074	0.765	0.483	3.00207e-09	HMC	0.282
Cadps	2.19834e-13	0.290103	0.893	0.639	3.65496e-09	HMC	0.254
Dnm31	2.97454e-13	0.257831	0.819	0.511	4.94547e-09	HMC	0.308
App1	5.58606e-13	0.277824	1	0.918	9.28738e-09	HMC	0.082
Scrn11	7.04869e-13	0.289657	0.779	0.522	1.17192e-08	HMC	0.257
Atp1a31	9.50802e-12	0.256715	0.953	0.766	1.5808e-07	HMC	0.187
Ctxn21	3.12275e-11	0.259544	0.564	0.279	5.19189e-07	HMC	0.285
Hrk1	6.56e-11	0.270359	0.799	0.518	1.09067e-06	HMC	0.281
Tuba1b1	8.21319e-11	0.294096	1	0.99	1.36553e-06	HMC	0.01
Tagln23	4.12509e-07	0.310381	0.658	0.431	0.00685838	HMC	0.227
Nrp22	4.41197e-07	0.34159	0.725	0.561	0.00733534	HMC	0.164
Hs6st2	1.15747e-06	0.270756	0.268	0.124	0.0192441	HMC	0.144
Ebf13	1.02512e-05	0.325694	0.322	0.383	0.170437	HMC	-0.061
Tuba1a1	3.0678e-05	0.262979	1	1	0.510053	HMC	0
Zfhx35	0	1.82781	0.96	0.41	0	Slc17a6+	0.55
Rmst4	0	1.36323	0.823	0.269	0	Slc17a6+	0.554
Scg24	0	1.15218	0.862	0.466	0	Slc17a6+	0.396
Zfhx4	4.13631758698292e-320	1.14897	0.668	0.069	6.8770416201178e-316	Slc17a6+	0.599
Fam19a1	1.41550672148397e-316	1.16303	0.609	0.109	2.35342147513925e-312	Slc17a6+	0.5
Celf45	2.3799268097506e-315	1.269	0.886	0.753	3.95686631389134e-311	Slc17a6+	0.133
Celf24	4.56311e-283	0.972555	0.684	0.32	7.58663e-279	Slc17a6+	0.364
Runx1t13	7.18902e-260	1.09534	0.847	0.522	1.19525e-255	Slc17a6+	0.325
Nnat	2.32117e-238	0.609824	0.997	0.999	3.85918e-234	Slc17a6+	-0.002
Sst1	1.49439e-220	1.32465	0.614	0.097	2.48457e-216	Slc17a6+	0.517
Gpm6a1	4.64191e-218	0.681932	0.921	0.779	7.71764e-214	Slc17a6+	0.142
Zcchc121	3.89625e-203	0.624851	0.727	0.536	6.47791e-199	Slc17a6+	0.191
Plxna2	8.19238e-201	0.733798	0.493	0.136	1.36206e-196	Slc17a6+	0.357
Fstl53	9.86483e-196	0.832199	0.622	0.273	1.64013e-191	Slc17a6+	0.349
Nuak11	1.47645e-183	0.626227	0.625	0.362	2.45475e-179	Slc17a6+	0.263
Pcdh93	4.82982e-181	0.701435	0.755	0.637	8.03006e-177	Slc17a6+	0.118
Grem2	1.91639e-179	0.556264	0.337	0.048	3.1862e-175	Slc17a6+	0.289
Flrt2	2.56239e-179	0.613277	0.457	0.108	4.26024e-175	Slc17a6+	0.349
Zfos12	1.1371e-175	0.774058	0.984	0.974	1.89054e-171	Slc17a6+	0.01
Vat1l	1.14197e-171	0.583828	0.788	0.564	1.89865e-167	Slc17a6+	0.224
Gnas2	7.4514e-171	0.705983	0.987	0.958	1.23887e-166	Slc17a6+	0.029
Rprm3	1.18837e-168	0.874004	0.71	0.444	1.97578e-164	Slc17a6+	0.266
Gm26945	4.30352e-166	0.90894	0.796	0.458	7.15504e-162	Slc17a6+	0.338
Ldb22	1.91493e-165	0.854883	0.664	0.26	3.18376e-161	Slc17a6+	0.404
Ppp3ca1	1.22553e-164	0.603794	0.948	0.882	2.03756e-160	Slc17a6+	0.066
Pdzrn4	1.87598e-164	0.495851	0.331	0.021	3.119e-160	Slc17a6+	0.31
Gabrb1	8.10125e-156	0.475614	0.386	0.206	1.34691e-151	Slc17a6+	0.18
Slc17a6	1.50334e-151	0.641741	0.278	0.012	2.49945e-147	Slc17a6+	0.266
Gabra23	5.4399e-147	0.599058	0.481	0.252	9.04439e-143	Slc17a6+	0.229
Rnf220	9.17613e-143	0.462471	0.484	0.289	1.52562e-138	Slc17a6+	0.195
Dlk12	1.17471e-139	0.625643	0.5	0.21	1.95308e-135	Slc17a6+	0.29
Nudt42	3.05416e-134	0.53484	0.711	0.476	5.07784e-130	Slc17a6+	0.235
Ndn	9.30553e-133	0.527566	0.956	0.923	1.54714e-128	Slc17a6+	0.033
H3f3b3	8.19143e-128	0.399752	1	1	1.36191e-123	Slc17a6+	0
Cbln14	4.10526e-125	0.639041	0.606	0.258	6.82541e-121	Slc17a6+	0.348
Meis24	7.94518e-125	0.611624	0.957	0.684	1.32097e-120	Slc17a6+	0.273
Slc7a14	4.87629e-115	0.375558	0.366	0.139	8.10731e-111	Slc17a6+	0.227
RP24-236C17.2	7.21205e-114	0.40601	0.302	0.043	1.19907e-109	Slc17a6+	0.259
Snhg12	1.59361e-111	0.484165	0.867	0.803	2.64953e-107	Slc17a6+	0.064
Wbp5	1.77097e-111	0.476845	0.94	0.904	2.94441e-107	Slc17a6+	0.036
C1ql31	2.62213e-109	0.709805	0.526	0.151	4.35956e-105	Slc17a6+	0.375
Hap12	3.23591e-108	0.485817	0.774	0.619	5.38003e-104	Slc17a6+	0.155
Sema3a1	9.66412e-105	0.440575	0.555	0.368	1.60676e-100	Slc17a6+	0.187
Ube3a	1.37978e-98	0.441752	0.944	0.899	2.29402e-94	Slc17a6+	0.045
Meg31	2.23675e-91	0.289864	0.999	1	3.71883e-87	Slc17a6+	-0.001
Stk32b	3.31612e-84	0.327607	0.628	0.498	5.51339e-80	Slc17a6+	0.13
Sulf21	2.06116e-83	0.354745	0.468	0.3	3.42689e-79	Slc17a6+	0.168
Car10	2.25255e-82	0.391844	0.349	0.103	3.7451e-78	Slc17a6+	0.246
Dpp10	6.90335e-82	0.382653	0.356	0.11	1.14775e-77	Slc17a6+	0.246
Nt5dc3	7.91089e-81	0.318502	0.415	0.266	1.31526e-76	Slc17a6+	0.149
Tmem1301	1.09127e-80	0.361623	0.738	0.606	1.81434e-76	Slc17a6+	0.132
Nell13	6.24423e-80	0.408961	0.519	0.325	1.03816e-75	Slc17a6+	0.194
Ext1	1.36469e-73	0.304	0.335	0.182	2.26893e-69	Slc17a6+	0.153
2021-03-01	5.2363e-73	0.350322	0.483	0.338	8.70587e-69	Slc17a6+	0.145
Tle4	1.30345e-70	0.317497	0.387	0.248	2.16712e-66	Slc17a6+	0.139
Efnb2	1.69387e-69	0.299682	0.349	0.2	2.81622e-65	Slc17a6+	0.149
Cirbp2	2.23316e-69	0.395284	0.972	0.939	3.71286e-65	Slc17a6+	0.033
Sox42	2.50253e-69	0.434684	0.974	0.904	4.1607e-65	Slc17a6+	0.07
Chd3os2	6.28579e-66	0.372298	0.962	0.947	1.04508e-61	Slc17a6+	0.015
Gria21	6.29291e-65	0.382419	0.89	0.835	1.04626e-60	Slc17a6+	0.055
Cxxc41	8.5453e-65	0.314574	0.62	0.523	1.42074e-60	Slc17a6+	0.097
Flywch21	6.63995e-64	0.333546	0.785	0.712	1.10396e-59	Slc17a6+	0.073
Usp291	1.21755e-63	0.288221	0.664	0.614	2.0243e-59	Slc17a6+	0.05
Ntm4	1.29015e-63	0.465831	0.687	0.366	2.145e-59	Slc17a6+	0.321
Ncam1	8.84128e-63	0.461224	0.997	0.997	1.46995e-58	Slc17a6+	0
Pou2f22	1.03807e-62	0.381899	0.536	0.328	1.7259e-58	Slc17a6+	0.208
Rnd32	7.01419e-62	0.393126	0.431	0.235	1.16618e-57	Slc17a6+	0.196
Luzp21	1.29489e-61	0.343917	0.345	0.226	2.15288e-57	Slc17a6+	0.119
Zbtb202	1.06223e-60	0.386528	0.587	0.45	1.76606e-56	Slc17a6+	0.137
Asic2	1.1064e-59	0.267776	0.317	0.159	1.83951e-55	Slc17a6+	0.158
Hs6st21	1.03427e-57	0.364314	0.28	0.103	1.71957e-53	Slc17a6+	0.177
Zcchc181	1.48452e-55	0.303676	0.824	0.774	2.46816e-51	Slc17a6+	0.05
Zswim6	2.39436e-54	0.260567	0.359	0.232	3.98086e-50	Slc17a6+	0.127
Apba21	6.24256e-54	0.287492	0.778	0.724	1.03789e-49	Slc17a6+	0.054
Btbd33	6.81745e-54	0.417246	0.477	0.356	1.13347e-49	Slc17a6+	0.121
Ly6h1	3.86131e-52	0.271002	0.828	0.805	6.41981e-48	Slc17a6+	0.023
Cdh2	9.58369e-52	0.300466	0.739	0.67	1.59338e-47	Slc17a6+	0.069
Mgat4c	3.3022e-50	0.382427	0.259	0.112	5.49023e-46	Slc17a6+	0.147
Sorl11	1.15937e-49	0.258049	0.435	0.318	1.92757e-45	Slc17a6+	0.117
Nap1l51	4.07486e-49	0.319845	0.792	0.711	6.77486e-45	Slc17a6+	0.081
Slc24a3	3.2555e-48	0.255326	0.329	0.191	5.41259e-44	Slc17a6+	0.138
Prnp	1.46062e-47	0.271154	0.668	0.598	2.42842e-43	Slc17a6+	0.07
Opcml3	1.33538e-44	0.336761	0.501	0.406	2.22021e-40	Slc17a6+	0.095
A730017C20Rik	4.02593e-44	0.272463	0.809	0.766	6.69352e-40	Slc17a6+	0.043
Xpr1	8.03225e-42	0.267324	0.78	0.734	1.33544e-37	Slc17a6+	0.046
Mir124-2hg3	1.34354e-40	0.283801	0.651	0.559	2.23376e-36	Slc17a6+	0.092
Grin3a	3.1289e-38	0.283897	0.28	0.167	5.20211e-34	Slc17a6+	0.113
Nhlh21	1.01081e-36	0.283311	0.364	0.196	1.68057e-32	Slc17a6+	0.168
Ahi12	1.3001e-36	0.273104	0.905	0.867	2.16154e-32	Slc17a6+	0.038
Syt12	1.4476e-36	0.298602	0.728	0.652	2.40677e-32	Slc17a6+	0.076
Dner3	8.78054e-35	0.255769	0.684	0.611	1.45985e-30	Slc17a6+	0.073
Cadm22	1.59048e-33	0.273683	0.586	0.485	2.64432e-29	Slc17a6+	0.101
Nova11	3.38897e-33	0.283438	0.839	0.758	5.6345e-29	Slc17a6+	0.081
Smarca23	3.51182e-33	0.284863	0.651	0.564	5.83875e-29	Slc17a6+	0.087
Rcan21	6.35386e-33	0.25137	0.774	0.705	1.05639e-28	Slc17a6+	0.069
Vstm2a3	1.79013e-26	0.291959	0.519	0.455	2.97626e-22	Slc17a6+	0.064
Sema3c3	1.05711e-25	0.267936	0.726	0.72	1.75756e-21	Slc17a6+	0.006
D930028M14Rik5	0	1.86755	1	0.217	0	Calb1+	0.783
Onecut23	2.39388e-186	1.07412	0.929	0.399	3.98007e-182	Calb1+	0.53
Tbx3	2.16598e-164	0.570189	0.412	0.001	3.60115e-160	Calb1+	0.411
Tagln25	4.72908e-153	1.10179	0.963	0.402	7.86258e-149	Calb1+	0.561
Ptchd4	1.43327e-152	0.668223	0.659	0.1	2.38296e-148	Calb1+	0.559
A730046J19Rik3	1.32024e-133	0.849138	0.947	0.41	2.19503e-129	Calb1+	0.537
Col12a1	6.00995e-132	0.459457	0.421	0.013	9.99214e-128	Calb1+	0.408
Sncg4	1.57315e-123	0.518267	1	0.977	2.61553e-119	Calb1+	0.023
Rhoc2	2.64772e-112	0.746407	0.845	0.379	4.4021e-108	Calb1+	0.466
Calb1	2.28565e-110	0.451828	0.362	0.015	3.80012e-106	Calb1+	0.347
Ppp2r2b3	4.93991e-110	0.718552	0.975	0.832	8.2131e-106	Calb1+	0.143
Crabp13	6.98571e-104	1.10832	0.786	0.223	1.16144e-99	Calb1+	0.563
Tpd52l1	9.30449e-103	0.613723	0.644	0.254	1.54696e-98	Calb1+	0.39
Irx2	2.84381e-99	0.431385	0.461	0.041	4.72812e-95	Calb1+	0.42
Sema3d	3.80367e-99	0.393056	0.381	0.027	6.32399e-95	Calb1+	0.354
Pbx14	4.0176e-99	0.707875	0.997	0.89	6.67966e-95	Calb1+	0.107
Crim13	4.09188e-96	0.771709	0.762	0.537	6.80316e-92	Calb1+	0.225
Atp2b16	3.33373e-86	0.571382	1	0.888	5.54266e-82	Calb1+	0.112
Cadps2	7.51104e-85	0.459695	0.362	0.041	1.24879e-80	Calb1+	0.321
Lhx45	2.91911e-83	0.661722	0.851	0.33	4.85331e-79	Calb1+	0.521
Onecut3	1.62121e-80	0.276346	0.303	0.016	2.69542e-76	Calb1+	0.287
Kcnc2	5.18708e-68	0.39087	0.461	0.088	8.62403e-64	Calb1+	0.373
Arhgap28	3.14223e-67	0.379522	0.517	0.123	5.22428e-63	Calb1+	0.394
Irx1	1.92705e-64	0.303082	0.458	0.083	3.20392e-60	Calb1+	0.375
Grb10	1.31584e-63	0.444238	0.437	0.133	2.18772e-59	Calb1+	0.304
Mpped23	5.30999e-63	0.431972	0.889	0.429	8.8284e-59	Calb1+	0.46
Clic14	7.70461e-62	0.566281	0.895	0.497	1.28097e-57	Calb1+	0.398
Gnas3	2.54367e-61	0.548342	0.997	0.96	4.22911e-57	Calb1+	0.037
Rxrg1	1.29391e-60	0.403458	0.582	0.156	2.15126e-56	Calb1+	0.426
Tmem255a	1.12438e-59	0.428339	0.598	0.18	1.8694e-55	Calb1+	0.418
Luzp22	8.90751e-59	0.507512	0.632	0.217	1.48096e-54	Calb1+	0.415
Syt13	8.70207e-56	0.498115	0.938	0.644	1.44681e-51	Calb1+	0.294
Dlc1	5.42378e-54	0.439182	0.455	0.156	9.01757e-50	Calb1+	0.299
Lmo46	4.71445e-52	0.569887	0.861	0.488	7.83824e-48	Calb1+	0.373
Isl2	6.13726e-51	0.303071	0.415	0.098	1.02038e-46	Calb1+	0.317
Pja21	6.50572e-50	0.416437	0.991	0.898	1.08164e-45	Calb1+	0.093
Cisd3	1.03157e-48	0.42289	0.824	0.518	1.71508e-44	Calb1+	0.306
Fut9	8.34963e-48	0.452857	0.601	0.246	1.38821e-43	Calb1+	0.355
Btbd34	1.71813e-46	0.472602	0.749	0.349	2.85657e-42	Calb1+	0.4
Prkcb	1.12701e-44	0.381728	0.536	0.198	1.87377e-40	Calb1+	0.338
Mfap3l1	2.03673e-44	0.396896	0.61	0.276	3.38627e-40	Calb1+	0.334
Vstm2a4	3.1426e-44	0.531061	0.789	0.442	5.22489e-40	Calb1+	0.347
Sptssa	3.14671e-41	0.400734	0.916	0.785	5.23172e-37	Calb1+	0.131
Atp2c11	5.90571e-40	0.385235	0.811	0.5	9.81884e-36	Calb1+	0.311
Slc5a72	9.10278e-40	0.392178	0.966	0.771	1.51343e-35	Calb1+	0.195
Tmtc4	3.9354e-39	0.365897	0.588	0.262	6.54299e-35	Calb1+	0.326
Htr1b	4.9354e-39	0.284085	0.26	0.066	8.2056e-35	Calb1+	0.194
Smim1	7.53399e-39	0.263668	0.372	0.087	1.2526e-34	Calb1+	0.285
Gstm1	5.96778e-37	0.380408	0.632	0.312	9.92202e-33	Calb1+	0.32
Gng53	1.06231e-36	0.400893	0.941	0.756	1.7662e-32	Calb1+	0.185
Bcas32	2.98072e-36	0.358394	0.554	0.214	4.95574e-32	Calb1+	0.34
Slitrk4	4.94214e-36	0.342125	0.539	0.26	8.21681e-32	Calb1+	0.279
Robo12	7.9618e-36	0.364442	0.82	0.497	1.32373e-31	Calb1+	0.323
Scn9a1	7.97196e-36	0.367424	0.898	0.676	1.32542e-31	Calb1+	0.222
6330403K07Rik1	9.49178e-36	0.273546	1	0.998	1.5781e-31	Calb1+	0.002
Flrt31	3.58038e-35	0.328779	0.632	0.279	5.95273e-31	Calb1+	0.353
Cox6b2	3.60979e-35	0.343781	0.545	0.232	6.00164e-31	Calb1+	0.313
Olfm3	3.76679e-35	0.397449	0.492	0.176	6.26267e-31	Calb1+	0.316
D430036J16Rik	5.11217e-35	0.259117	0.257	0.079	8.49949e-31	Calb1+	0.178
Selm1	1.24976e-34	0.319912	0.988	0.892	2.07785e-30	Calb1+	0.096
Vcan	1.5499e-34	0.338213	0.393	0.123	2.57686e-30	Calb1+	0.27
Chodl4	1.86768e-34	0.52569	0.824	0.54	3.10521e-30	Calb1+	0.284
Cadps1	2.69852e-34	0.33474	0.895	0.63	4.48656e-30	Calb1+	0.265
Cbln23	1.3648e-33	0.435448	0.563	0.247	2.26912e-29	Calb1+	0.316
Pcbd12	2.24606e-33	0.362469	0.712	0.388	3.73429e-29	Calb1+	0.324
Ube2ql15	8.30769e-33	0.325045	0.966	0.755	1.38124e-28	Calb1+	0.211
Cadm13	1.45909e-32	0.341012	0.932	0.657	2.42588e-28	Calb1+	0.275
Rgs7bp	3.09777e-32	0.296427	0.427	0.173	5.15035e-28	Calb1+	0.254
Slc10a4	5.90457e-32	0.351287	0.867	0.638	9.81693e-28	Calb1+	0.229
Sez64	9.19165e-30	0.290156	0.712	0.379	1.5282e-25	Calb1+	0.333
Rap1gds11	7.39839e-29	0.31516	0.743	0.474	1.23006e-24	Calb1+	0.269
Ret4	8.15395e-29	0.335488	0.755	0.453	1.35567e-24	Calb1+	0.302
Alcam3	1.00766e-28	0.362697	0.842	0.553	1.67534e-24	Calb1+	0.289
Cdkn1c	2.05733e-28	0.307959	0.752	0.443	3.42052e-24	Calb1+	0.309
Nbea	9.74626e-28	0.303182	0.904	0.668	1.62041e-23	Calb1+	0.236
Fam171b	1.51558e-27	0.317282	0.854	0.634	2.51981e-23	Calb1+	0.22
Ache1	3.00807e-27	0.288435	0.598	0.321	5.00121e-23	Calb1+	0.277
Slitrk2	5.07767e-27	0.255868	0.365	0.125	8.44214e-23	Calb1+	0.24
Map1lc3a1	1.18312e-26	0.296895	0.969	0.865	1.96705e-22	Calb1+	0.104
Ngfr5	1.57411e-26	0.325652	0.882	0.624	2.61711e-22	Calb1+	0.258
Atp6v1g1	2.49278e-26	0.255941	0.994	0.983	4.1445e-22	Calb1+	0.011
Ephb12	5.70738e-26	0.326057	0.591	0.299	9.4891e-22	Calb1+	0.292
Cd9	6.18113e-26	0.296504	0.406	0.152	1.02767e-21	Calb1+	0.254
Prph6	6.98161e-26	0.38584	0.898	0.648	1.16076e-21	Calb1+	0.25
Srp54b	9.55806e-26	0.307191	0.83	0.635	1.58912e-21	Calb1+	0.195
Lsamp4	1.78332e-25	0.277667	0.932	0.704	2.96495e-21	Calb1+	0.228
Atp1b13	1.94316e-25	0.300926	0.938	0.737	3.2307e-21	Calb1+	0.201
Slc18a32	3.02778e-25	0.310044	0.845	0.653	5.03399e-21	Calb1+	0.192
Tmem159	5.32341e-25	0.260359	0.477	0.209	8.8507e-21	Calb1+	0.268
Pcdh11x3	6.25237e-25	0.319472	0.718	0.419	1.03952e-20	Calb1+	0.299
Crabp24	7.85605e-25	0.346166	0.947	0.765	1.30615e-20	Calb1+	0.182
Cnr1	1.73739e-24	0.308175	0.455	0.266	2.88858e-20	Calb1+	0.189
Slc22a171	5.59558e-24	0.291859	0.783	0.597	9.30322e-20	Calb1+	0.186
Anxa25	1.75788e-23	0.393637	0.709	0.421	2.92264e-19	Calb1+	0.288
Mgst32	2.06128e-23	0.34852	0.975	0.849	3.42708e-19	Calb1+	0.126
Itgb1	4.90969e-23	0.277444	0.712	0.463	8.16285e-19	Calb1+	0.249
Cux24	8.33664e-23	0.290427	0.533	0.254	1.38605e-18	Calb1+	0.279
Armcx3	8.60825e-23	0.298181	0.774	0.567	1.43121e-18	Calb1+	0.207
Mrpl34	1.72998e-22	0.271906	0.96	0.883	2.87626e-18	Calb1+	0.077
Ucp2	2.00207e-22	0.274758	0.384	0.153	3.32864e-18	Calb1+	0.231
Tes1	2.68859e-22	0.300375	0.873	0.716	4.47004e-18	Calb1+	0.157
Sv2c	9.13881e-22	0.275978	0.697	0.438	1.51942e-17	Calb1+	0.259
Pappa	9.89818e-22	0.312471	0.489	0.256	1.64567e-17	Calb1+	0.233
Cdkn1a1	1.29258e-21	0.340863	0.567	0.316	2.14905e-17	Calb1+	0.251
Nek11	2.99085e-21	0.256393	0.628	0.387	4.97259e-17	Calb1+	0.241
Lix11	4.47175e-21	0.28284	0.443	0.226	7.43472e-17	Calb1+	0.217
Grid2	1.07492e-20	0.274136	0.393	0.173	1.78716e-16	Calb1+	0.22
Spock13	2.11872e-20	0.287571	0.749	0.486	3.52259e-16	Calb1+	0.263
Prima1	4.41983e-20	0.292504	0.393	0.194	7.34841e-16	Calb1+	0.199
Camk2d2	5.32876e-20	0.286029	0.687	0.441	8.8596e-16	Calb1+	0.246
Ppm1h	1.50106e-19	0.289879	0.628	0.367	2.49567e-15	Calb1+	0.261
Arl6ip12	1.82153e-19	0.297051	0.96	0.859	3.02847e-15	Calb1+	0.101
Epha52	2.46719e-19	0.319374	0.724	0.475	4.10195e-15	Calb1+	0.249
Megf111	4.21832e-19	0.257275	0.56	0.31	7.01338e-15	Calb1+	0.25
Cxadr	7.58134e-19	0.255324	0.873	0.688	1.26047e-14	Calb1+	0.185
Ndrg41	3.97787e-18	0.260969	0.876	0.751	6.6136e-14	Calb1+	0.125
Sema6a2	4.08437e-18	0.288809	0.755	0.528	6.79067e-14	Calb1+	0.227
Cd471	5.49869e-18	0.261516	0.69	0.456	9.14212e-14	Calb1+	0.234
App2	2.81981e-17	0.25241	0.978	0.917	4.68822e-13	Calb1+	0.061
Pcdh73	1.4967e-16	0.273875	0.944	0.839	2.48842e-12	Calb1+	0.105
Zbtb203	9.77203e-15	0.254977	0.681	0.455	1.6247e-10	Calb1+	0.226
Lgals15	1.56968e-12	0.357656	0.656	0.457	2.60975e-08	Calb1+	0.199
Uts2b5	4.05558e-09	0.255092	0.505	0.324	6.74281e-05	Calb1+	0.181

## Sheet: S1b) Caudal MN clusters
Supplementary Data S1b: Marker genes for all caudal MN clusters (related to Figure 1f).
gene	p_val	avg_logFC	pct.1	pct.2	p_val_adj	cluster	pct.differences
Snca	0	1.27975	0.959	0.441	0	Nfib+	0.518
Pbx1	0	0.824466	0.996	0.772	0	Nfib+	0.224
Atp2b1	0	0.822285	0.995	0.899	0	Nfib+	0.096
B3glct	0	0.789117	0.778	0.216	0	Nfib+	0.562
Nefl	0	0.524896	1	0.971	0	Nfib+	0.029
Grm5	1.48219693752374e-323	0.732794	0.842	0.308	2.4290243412139e-319	Nfib+	0.534
Nefm	6.15790190194973e-314	0.535694	1	0.949	0	Nfib+	0.051
Nfib	1.04436e-292	0.724018	0.896	0.387	1.7115e-288	Nfib+	0.509
C1d	5.55467e-235	0.555358	0.99	0.923	9.10299e-231	Nfib+	0.067
Nwd2	8.20331e-227	0.620865	0.774	0.308	1.34436e-222	Nfib+	0.466
Ptn	7.52886e-207	0.741541	0.891	0.519	1.23383e-202	Nfib+	0.372
Jak1	1.17886e-185	0.546896	0.732	0.429	1.93192e-181	Nfib+	0.303
Slit2	1.44292e-180	0.256218	1	0.972	2.36466e-176	Nfib+	0.028
Serpini1	3.13851e-174	0.569286	0.677	0.349	5.14339e-170	Nfib+	0.328
Smarca2	6.60411e-169	0.495419	0.919	0.627	1.08228e-164	Nfib+	0.292
Kif26b	5.63841e-166	0.486686	0.68	0.284	9.24023e-162	Nfib+	0.396
Epha3	8.83311e-148	0.308163	0.801	0.415	1.44757e-143	Nfib+	0.386
Plch1	1.00581e-144	0.338416	0.405	0.078	1.64832e-140	Nfib+	0.327
Meis1	2.52847e-139	0.419454	0.93	0.648	4.14366e-135	Nfib+	0.282
Gpr22	6.15987e-136	0.401795	0.605	0.229	1.00948e-131	Nfib+	0.376
Nr2f2	7.82654e-130	0.412241	0.947	0.681	1.28261e-125	Nfib+	0.266
Elavl2	7.99851e-122	0.411304	0.993	0.937	1.3108e-117	Nfib+	0.056
Reln	7.94334e-117	0.301809	0.347	0.08	1.30175e-112	Nfib+	0.267
Trpc5	9.61177e-115	0.319628	0.344	0.074	1.57518e-110	Nfib+	0.27
Nek1	5.32344e-114	0.36509	0.648	0.331	8.72405e-110	Nfib+	0.317
Fxyd7	7.938e-112	0.350257	0.936	0.701	1.30088e-107	Nfib+	0.235
D430041D05Rik	1.00535e-111	0.35299	0.618	0.28	1.64757e-107	Nfib+	0.338
Dach1	1.36146e-108	0.364081	0.848	0.533	2.23116e-104	Nfib+	0.315
Pbx3	7.18023e-108	0.380217	0.745	0.398	1.1767e-103	Nfib+	0.347
Uts2b	1.6163e-107	0.61181	0.622	0.392	2.64879e-103	Nfib+	0.23
Ube2e3	1.10496e-101	0.367368	0.954	0.842	1.81081e-97	Nfib+	0.112
Fam19a5	1.24474e-101	0.338518	0.526	0.233	2.03988e-97	Nfib+	0.293
Prkce	1.53941e-101	0.368689	0.651	0.374	2.52278e-97	Nfib+	0.277
Cntnap4	2.27124e-98	0.268977	0.311	0.075	3.72211e-94	Nfib+	0.236
Cntn4	1.52387e-96	0.263979	0.327	0.077	2.49731e-92	Nfib+	0.25
Tgfb2	1.75697e-89	0.271261	0.553	0.252	2.87932e-85	Nfib+	0.301
Bcl11a	6.84386e-88	0.298137	0.759	0.446	1.12157e-83	Nfib+	0.313
Btbd3	8.27549e-87	0.358976	0.621	0.311	1.35619e-82	Nfib+	0.31
Cdk14	3.31456e-85	0.323869	0.493	0.231	5.4319e-81	Nfib+	0.262
Hs6st2	4.67005e-85	0.273266	0.328	0.093	7.65327e-81	Nfib+	0.235
Cplx2	1.22533e-83	0.359104	0.772	0.523	2.00807e-79	Nfib+	0.249
Kcnab1	1.13483e-80	0.324359	0.566	0.285	1.85976e-76	Nfib+	0.281
Cadm1	6.09459e-79	0.300285	0.903	0.686	9.98782e-75	Nfib+	0.217
Ecel1	1.94856e-77	0.304748	0.869	0.688	3.19329e-73	Nfib+	0.181
Ppm1h	7.8974e-76	0.405883	0.629	0.355	1.29423e-71	Nfib+	0.274
Pld5	6.00805e-75	0.25525	0.439	0.174	9.84599e-71	Nfib+	0.265
1700017N19Rik	2.05443e-74	0.259936	0.306	0.085	3.36679e-70	Nfib+	0.221
Phactr1	2.60789e-73	0.292014	0.685	0.449	4.27381e-69	Nfib+	0.236
Rprm	1.29075e-70	0.393893	0.841	0.64	2.11528e-66	Nfib+	0.201
Spock3	9.97396e-65	0.283609	0.59	0.32	1.63453e-60	Nfib+	0.27
Akap12	4.13596e-64	0.259942	0.859	0.627	6.778e-60	Nfib+	0.232
Slc5a7	3.41015e-61	0.285337	0.808	0.584	5.58856e-57	Nfib+	0.224
Elmo1	3.66637e-60	0.256468	0.408	0.18	6.00844e-56	Nfib+	0.228
Prune2	6.37852e-57	0.260061	0.365	0.161	1.04531e-52	Nfib+	0.204
Dapk1	8.40757e-57	0.25805	0.695	0.462	1.37783e-52	Nfib+	0.233
Lrrtm3	9.96488e-57	0.252771	0.569	0.322	1.63304e-52	Nfib+	0.247
Nxph1	1.66298e-56	0.253746	0.558	0.308	2.72529e-52	Nfib+	0.25
Igsf3	1.54535e-55	0.256082	0.584	0.358	2.53252e-51	Nfib+	0.226
Rab3c	5.63815e-55	0.250848	0.92	0.801	9.23981e-51	Nfib+	0.119
Mn1	9.98204e-54	0.285954	0.517	0.295	1.63586e-49	Nfib+	0.222
Plppr1	7.89042e-52	0.269669	0.894	0.761	1.29308e-47	Nfib+	0.133
Inpp4a	4.11701e-49	0.328082	0.748	0.597	6.74695e-45	Nfib+	0.151
Cdh2	1.96471e-46	0.251595	0.825	0.677	3.21977e-42	Nfib+	0.148
Spry2	6.8337e-36	0.267131	0.384	0.222	1.11991e-31	Nfib+	0.162
Sst	6.32574e-26	0.425686	0.293	0.156	1.03666e-21	Nfib+	0.137
Ebf11	0	1.80655	0.982	0.342	0	Nascent MNs	0.64
Isl11	0	1.20441	0.983	0.515	0	Nascent MNs	0.468
Ebf2	0	1.1817	0.755	0.047	0	Nascent MNs	0.708
Clic11	0	1.06327	0.897	0.448	0	Nascent MNs	0.449
Tcf41	0	0.92625	0.777	0.275	0	Nascent MNs	0.502
Mnx11	0	0.923142	0.905	0.467	0	Nascent MNs	0.438
Map1b1	0	0.88776	1	0.999	0	Nascent MNs	0.001
Neurod2	0	0.777255	0.534	0.005	0	Nascent MNs	0.529
Neurod11	1.26173351615545e-310	0.977564	0.882	0.379	2.06773e-306	Nascent MNs	0.503
AW5519841	3.84477e-308	0.907976	0.875	0.526	6.3008e-304	Nascent MNs	0.349
Klhl11	2.42025e-282	0.936209	0.735	0.163	3.96631e-278	Nascent MNs	0.572
St18	2.06727e-268	0.655936	0.556	0.063	3.38784e-264	Nascent MNs	0.493
Crnde1	3.07845e-236	0.608106	0.595	0.094	5.04496e-232	Nascent MNs	0.501
Hsp90aa11	1.45707e-217	0.832956	0.99	0.972	2.38784e-213	Nascent MNs	0.018
Ezr	2.82561e-217	0.576603	0.483	0.079	4.63061e-213	Nascent MNs	0.404
Khdrbs2	2.5638e-204	0.744183	0.703	0.446	4.20155e-200	Nascent MNs	0.257
Sema3c1	1.20672e-201	0.740061	0.898	0.473	1.97756e-197	Nascent MNs	0.425
Ckb1	1.86762e-198	0.754381	0.955	0.881	3.06066e-194	Nascent MNs	0.074
Ndn1	1.68635e-196	0.723392	0.988	0.964	2.7636e-192	Nascent MNs	0.024
Thsd7a	1.43751e-192	0.612967	0.628	0.184	2.3558e-188	Nascent MNs	0.444
Sh3gl2	3.11594e-190	0.520302	0.593	0.215	5.1064e-186	Nascent MNs	0.378
Cfl1	3.77094e-189	0.396732	1	1	6.17981e-185	Nascent MNs	0
Gap43	1.15499e-186	0.474923	1	0.994	1.8928e-182	Nascent MNs	0.006
Rasl11a	8.85329e-183	0.573949	0.38	0.068	1.45088e-178	Nascent MNs	0.312
Tshz21	2.63685e-175	0.786306	0.874	0.463	4.32128e-171	Nascent MNs	0.411
Irx1	1.42757e-171	0.500161	0.499	0.078	2.3395e-167	Nascent MNs	0.421
Id21	2.77995e-171	0.824033	0.764	0.419	4.55579e-167	Nascent MNs	0.345
Hlf	6.0898e-167	0.43026	0.39	0.038	9.97996e-163	Nascent MNs	0.352
Stmn1	4.76511e-166	0.407167	1	1	7.80906e-162	Nascent MNs	0
Gm3764	1.56238e-164	0.432128	0.365	0.033	2.56043e-160	Nascent MNs	0.332
Irx5	3.91283e-164	0.488953	0.458	0.079	6.41235e-160	Nascent MNs	0.379
Dpysl4	3.36341e-163	0.510933	0.776	0.606	5.51196e-159	Nascent MNs	0.17
Eif1	1.13739e-158	0.402363	1	0.999	1.86395e-154	Nascent MNs	0.001
Ddah2	2.34783e-151	0.534444	0.978	0.935	3.84762e-147	Nascent MNs	0.043
Calm11	1.01422e-149	0.479249	1	0.996	1.66211e-145	Nascent MNs	0.004
Fam171b	3.87808e-148	0.5145	0.87	0.669	6.3554e-144	Nascent MNs	0.201
Sumo2	5.50275e-147	0.382135	0.998	0.999	9.0179e-143	Nascent MNs	-0.001
Sox2	1.08204e-146	0.356769	0.256	0.006	1.77325e-142	Nascent MNs	0.25
Pdpn	2.83602e-145	0.47968	0.42	0.061	4.64768e-141	Nascent MNs	0.359
Pxylp1	3.43585e-143	0.428025	0.336	0.059	5.63068e-139	Nascent MNs	0.277
Mgst31	4.84214e-143	0.619947	0.975	0.897	7.9353e-139	Nascent MNs	0.078
Lrrn1	6.22679e-143	0.421735	0.408	0.073	1.02045e-138	Nascent MNs	0.335
Mfng	3.96784e-141	0.405537	0.342	0.044	6.5025e-137	Nascent MNs	0.298
Calm2	1.84065e-140	0.354531	1	1	3.01646e-136	Nascent MNs	0
Tagln21	2.21777e-135	0.702329	0.628	0.36	3.63448e-131	Nascent MNs	0.268
H3f3a	5.6406e-132	0.290969	1	1	9.24381e-128	Nascent MNs	0
Ubb1	4.07885e-130	0.608791	1	1	6.68442e-126	Nascent MNs	0
Cdk4	2.60244e-129	0.461589	0.905	0.817	4.26488e-125	Nascent MNs	0.088
Hnrnpk	5.06468e-129	0.461872	0.989	0.974	8.29999e-125	Nascent MNs	0.015
Irx2	5.9418e-129	0.389637	0.368	0.048	9.73741e-125	Nascent MNs	0.32
Ywhaq	2.81768e-127	0.476182	0.995	0.988	4.61761e-123	Nascent MNs	0.007
H3f3b	5.42326e-127	0.355933	1	0.999	8.88764e-123	Nascent MNs	0.001
Tmem59	1.13318e-126	0.451329	0.732	0.572	1.85705e-122	Nascent MNs	0.16
Tagln3	5.84731e-123	0.408019	0.999	0.995	9.58258e-119	Nascent MNs	0.004
Ppia	8.05815e-121	0.398136	1	1	1.32057e-116	Nascent MNs	0
Ebf3	4.81345e-118	0.393955	0.393	0.069	7.88828e-114	Nascent MNs	0.324
Cotl1	2.41831e-117	0.458596	0.94	0.843	3.96313e-113	Nascent MNs	0.097
Psmc5	4.16968e-113	0.472261	0.727	0.513	6.83328e-109	Nascent MNs	0.214
Sdcbp	1.49071e-112	0.429876	0.804	0.637	2.44297e-108	Nascent MNs	0.167
Dynlt1f	2.57408e-111	0.37894	0.659	0.435	4.2184e-107	Nascent MNs	0.224
Ptma	1.11437e-110	0.255097	1	1	1.82624e-106	Nascent MNs	0
Rapgef6	2.08269e-110	0.438711	0.698	0.526	3.41311e-106	Nascent MNs	0.172
Rtn11	1.21802e-109	0.344262	1	0.999	1.99609e-105	Nascent MNs	0.001
Ssb	1.66331e-109	0.449676	0.814	0.682	2.72584e-105	Nascent MNs	0.132
Pgap1	2.8686e-109	0.401992	0.588	0.327	4.70107e-105	Nascent MNs	0.261
Lhx4	4.68201e-109	0.502114	0.88	0.561	7.67287e-105	Nascent MNs	0.319
Ywhae	1.94847e-107	0.31351	1	0.999	3.19315e-103	Nascent MNs	0.001
Tubb2a	2.7439e-105	0.505368	0.981	0.958	4.4967e-101	Nascent MNs	0.023
Rgma	1.81199e-104	0.427157	0.593	0.263	2.96949e-100	Nascent MNs	0.33
Gpm6b	3.02885e-103	0.394336	0.715	0.561	4.96369e-99	Nascent MNs	0.154
Irx3	2.11361e-101	0.261171	0.287	0.035	3.46378e-97	Nascent MNs	0.252
Epha71	3.88167e-101	0.430374	0.488	0.178	6.36128e-97	Nascent MNs	0.31
Eif4a1	3.35406e-99	0.402725	0.995	0.994	5.49664e-95	Nascent MNs	0.001
Dnaja1	1.11231e-98	0.440312	0.986	0.968	1.82286e-94	Nascent MNs	0.018
U2af1	5.83492e-98	0.417075	0.864	0.718	9.56226e-94	Nascent MNs	0.146
Elavl4	7.61572e-97	0.425483	0.991	0.935	1.24806e-92	Nascent MNs	0.056
Erh	8.55608e-96	0.323447	0.999	0.998	1.40217e-91	Nascent MNs	0.001
Vim	8.60012e-96	0.486191	0.957	0.775	1.40939e-91	Nascent MNs	0.182
Hmgb31	7.35345e-95	0.382793	0.992	0.98	1.20508e-90	Nascent MNs	0.012
Psma6	8.93191e-95	0.430333	0.747	0.562	1.46376e-90	Nascent MNs	0.185
Psma7	2.45803e-93	0.402612	0.975	0.954	4.02822e-89	Nascent MNs	0.021
Abracl	4.81523e-92	0.401245	0.531	0.331	7.89119e-88	Nascent MNs	0.2
Sfr1	6.01014e-92	0.393169	0.726	0.556	9.84942e-88	Nascent MNs	0.17
Zeb2	1.50143e-91	0.368451	0.375	0.086	2.46054e-87	Nascent MNs	0.289
Ramp3	3.30672e-91	0.43052	0.376	0.097	5.41906e-87	Nascent MNs	0.279
Laptm4a	5.4195e-89	0.358516	0.759	0.612	8.88147e-85	Nascent MNs	0.147
Cd63	2.61947e-88	0.356044	0.423	0.221	4.29279e-84	Nascent MNs	0.202
Pik3r1	4.22414e-88	0.521598	0.862	0.729	6.92253e-84	Nascent MNs	0.133
Hist1h2bc	1.37848e-85	0.361263	0.314	0.088	2.25905e-81	Nascent MNs	0.226
Psmb2	5.94699e-85	0.402	0.901	0.79	9.74593e-81	Nascent MNs	0.111
Tuba1a	2.51953e-84	0.392508	1	1	4.12901e-80	Nascent MNs	0
Cdc42	4.32865e-84	0.385084	0.991	0.98	7.09379e-80	Nascent MNs	0.011
Mecom	2.03098e-83	0.443305	0.686	0.35	3.32838e-79	Nascent MNs	0.336
Tspan13	3.18264e-83	0.349928	0.885	0.775	5.21571e-79	Nascent MNs	0.11
1110004F10Rik	3.28234e-83	0.357621	0.914	0.834	5.3791e-79	Nascent MNs	0.08
Dpf3	4.19372e-83	0.298832	0.316	0.069	6.87267e-79	Nascent MNs	0.247
Psmc4	4.33014e-83	0.361975	0.571	0.382	7.09624e-79	Nascent MNs	0.189
Tpt1	9.07014e-83	0.284361	0.998	0.997	1.48641e-78	Nascent MNs	0.001
Nell21	1.39306e-82	0.36997	0.893	0.748	2.28295e-78	Nascent MNs	0.145
Psmb5	6.99542e-82	0.424047	0.864	0.747	1.14641e-77	Nascent MNs	0.117
Med10	1.55607e-81	0.385108	0.837	0.666	2.55009e-77	Nascent MNs	0.171
Fdps	6.10395e-81	0.412154	0.853	0.755	1.00032e-76	Nascent MNs	0.098
Morf4l1	2.54875e-79	0.307367	1	0.997	4.17689e-75	Nascent MNs	0.003
Psmd6	4.8741e-78	0.381985	0.598	0.399	7.98768e-74	Nascent MNs	0.199
Atp6v0e	5.51406e-78	0.324303	0.544	0.364	9.03645e-74	Nascent MNs	0.18
Son	7.41175e-78	0.348995	0.965	0.94	1.21464e-73	Nascent MNs	0.025
St6galnac5	7.12129e-77	0.387286	0.634	0.326	1.16704e-72	Nascent MNs	0.308
Chmp5	1.38682e-76	0.341936	0.83	0.732	2.27272e-72	Nascent MNs	0.098
Txndc15	1.57536e-76	0.341993	0.608	0.442	2.5817e-72	Nascent MNs	0.166
Hnrnpf	2.02247e-76	0.319822	0.574	0.392	3.31442e-72	Nascent MNs	0.182
Gdi1	1.26198e-75	0.338251	0.916	0.879	2.06814e-71	Nascent MNs	0.037
Dynll1	1.37516e-75	0.302338	0.998	0.997	2.25361e-71	Nascent MNs	0.001
Adrm1	6.40836e-75	0.319564	0.587	0.409	1.0502e-70	Nascent MNs	0.178
Ddx5	1.09475e-74	0.329222	0.965	0.965	1.79407e-70	Nascent MNs	0
Iqcj	8.33249e-74	0.285575	0.277	0.052	1.36553e-69	Nascent MNs	0.225
Psmd14	1.38242e-73	0.298326	0.525	0.375	2.26551e-69	Nascent MNs	0.15
Ppp1ca	2.75678e-73	0.352526	0.949	0.88	4.5178e-69	Nascent MNs	0.069
Map1lc3b	4.81633e-73	0.337124	0.974	0.954	7.89301e-69	Nascent MNs	0.02
Sh3rf1	8.26896e-73	0.291303	0.322	0.094	1.35512e-68	Nascent MNs	0.228
Rbm25	3.18562e-71	0.339162	0.921	0.877	5.22059e-67	Nascent MNs	0.044
Psma1	5.23997e-71	0.360519	0.698	0.524	8.58727e-67	Nascent MNs	0.174
Taldo1	7.51103e-70	0.358317	0.7	0.521	1.23091e-65	Nascent MNs	0.179
Cops6	1.67211e-69	0.362308	0.751	0.562	2.74025e-65	Nascent MNs	0.189
Tra2b	1.93478e-69	0.331264	0.92	0.887	3.17072e-65	Nascent MNs	0.033
Psma2	4.76919e-69	0.338312	0.851	0.789	7.81575e-65	Nascent MNs	0.062
Btg2	4.90892e-69	0.302757	0.325	0.117	8.04474e-65	Nascent MNs	0.208
Psmb3	6.4463e-69	0.352454	0.892	0.815	1.05642e-64	Nascent MNs	0.077
Arf4	7.13005e-69	0.334451	0.967	0.941	1.16847e-64	Nascent MNs	0.026
Rnf2	1.00025e-68	0.294827	0.599	0.435	1.6392e-64	Nascent MNs	0.164
Apex1	4.16956e-68	0.32932	0.583	0.403	6.83308e-64	Nascent MNs	0.18
Prmt1	5.86764e-68	0.397755	0.849	0.765	9.61588e-64	Nascent MNs	0.084
Casz11	8.79787e-68	0.40477	0.65	0.345	1.44179e-63	Nascent MNs	0.305
Selk	1.80119e-67	0.290631	0.998	0.988	2.95179e-63	Nascent MNs	0.01
Prdx2	2.52371e-67	0.344286	0.998	0.998	4.13586e-63	Nascent MNs	0
Lmo4	8.78411e-67	0.408151	0.707	0.472	1.43954e-62	Nascent MNs	0.235
Acat2	4.74071e-65	0.341994	0.816	0.706	7.76908e-61	Nascent MNs	0.11
Acly	4.80312e-65	0.323397	0.923	0.851	7.87136e-61	Nascent MNs	0.072
Cct7	1.81408e-64	0.384224	0.819	0.713	2.97292e-60	Nascent MNs	0.106
Cnst	3.46569e-64	0.272666	0.389	0.231	5.67957e-60	Nascent MNs	0.158
Myt1	8.06072e-64	0.313867	0.558	0.336	1.32099e-59	Nascent MNs	0.222
Jun	4.88356e-62	0.344071	0.753	0.564	8.00318e-58	Nascent MNs	0.189
Myl6	7.73557e-62	0.319654	0.975	0.955	1.2677e-57	Nascent MNs	0.02
Copz1	1.25823e-61	0.317928	0.748	0.575	2.06198e-57	Nascent MNs	0.173
Cers6	2.841e-61	0.28898	0.512	0.325	4.65584e-57	Nascent MNs	0.187
Dstn	6.84356e-61	0.279334	0.989	0.979	1.12152e-56	Nascent MNs	0.01
Psmd7	8.66812e-61	0.339806	0.77	0.64	1.42053e-56	Nascent MNs	0.13
Smc3	6.15088e-59	0.287651	0.653	0.525	1.00801e-54	Nascent MNs	0.128
Rbm39	1.57074e-58	0.29017	0.917	0.884	2.57412e-54	Nascent MNs	0.033
Anp32a	2.34339e-58	0.282941	0.764	0.713	3.84035e-54	Nascent MNs	0.051
Etfb	2.86784e-58	0.283118	0.5	0.314	4.69981e-54	Nascent MNs	0.186
C130071C03Rik	3.33635e-58	0.265996	0.334	0.105	5.46761e-54	Nascent MNs	0.229
Scg5	4.00201e-58	0.322045	0.666	0.482	6.5585e-54	Nascent MNs	0.184
H2afz	8.08204e-58	0.281144	1	0.99	1.32449e-53	Nascent MNs	0.01
Fdft1	1.6409e-57	0.298641	0.711	0.632	2.68911e-53	Nascent MNs	0.079
Hist3h2ba	2.60292e-57	0.31221	0.984	0.979	4.26566e-53	Nascent MNs	0.005
Vbp1	2.6728e-57	0.313993	0.93	0.872	4.38018e-53	Nascent MNs	0.058
Psmb6	2.70408e-57	0.309626	0.954	0.933	4.43144e-53	Nascent MNs	0.021
Dctn3	4.50825e-56	0.322026	0.89	0.823	7.38811e-52	Nascent MNs	0.067
Psma3	7.25718e-56	0.291986	0.951	0.931	1.18931e-51	Nascent MNs	0.02
Ldhb	1.10713e-55	0.347008	0.832	0.743	1.81436e-51	Nascent MNs	0.089
Arid4b	3.95088e-55	0.276447	0.584	0.462	6.47471e-51	Nascent MNs	0.122
Srrm4	5.06983e-55	0.288813	0.613	0.483	8.30843e-51	Nascent MNs	0.13
Polr2c	7.6866e-55	0.291547	0.52	0.316	1.25968e-50	Nascent MNs	0.204
Ran	1.38406e-54	0.302227	0.946	0.914	2.26819e-50	Nascent MNs	0.032
Mapk10	4.1065e-54	0.256221	0.404	0.234	6.72973e-50	Nascent MNs	0.17
Psmd11	4.30092e-54	0.291162	0.732	0.619	7.04834e-50	Nascent MNs	0.113
Psmb1	4.75105e-54	0.283575	0.951	0.932	7.78601e-50	Nascent MNs	0.019
Fez1	5.55919e-54	0.311954	0.857	0.779	9.1104e-50	Nascent MNs	0.078
Ncam1	9.19695e-54	0.372491	0.999	0.998	1.5072e-49	Nascent MNs	0.001
Tsg101	1.38384e-53	0.296773	0.81	0.709	2.26784e-49	Nascent MNs	0.101
Mdh2	1.48966e-53	0.312086	0.876	0.838	2.44126e-49	Nascent MNs	0.038
Atp6v0b	1.37845e-52	0.335575	0.856	0.741	2.259e-48	Nascent MNs	0.115
Psmc6	6.33085e-52	0.276093	0.634	0.515	1.0375e-47	Nascent MNs	0.119
Eif3c	6.5983e-52	0.278113	0.82	0.74	1.08133e-47	Nascent MNs	0.08
Klf7	6.89898e-52	0.319447	0.958	0.904	1.13061e-47	Nascent MNs	0.054
Zbtb201	7.09029e-52	0.356014	0.722	0.526	1.16196e-47	Nascent MNs	0.196
Sap18	7.1005e-52	0.258394	0.703	0.601	1.16363e-47	Nascent MNs	0.102
Rbm8a	1.66181e-51	0.272102	0.719	0.595	2.72338e-47	Nascent MNs	0.124
Carkd	1.99215e-51	0.268754	0.466	0.296	3.26474e-47	Nascent MNs	0.17
Vps29	4.21203e-51	0.295556	0.739	0.605	6.90267e-47	Nascent MNs	0.134
Drg1	1.29449e-50	0.268602	0.576	0.392	2.12141e-46	Nascent MNs	0.184
Ppib	2.33322e-50	0.276974	0.743	0.662	3.82369e-46	Nascent MNs	0.081
Sgta	3.66364e-50	0.260407	0.692	0.592	6.00397e-46	Nascent MNs	0.1
Apbb21	4.50623e-50	0.320168	0.766	0.617	7.38482e-46	Nascent MNs	0.149
Pcdh11x1	1.27318e-49	0.385489	0.446	0.246	2.08649e-45	Nascent MNs	0.2
Spcs2	1.45133e-49	0.289777	0.83	0.724	2.37843e-45	Nascent MNs	0.106
Bnip3l	5.30055e-49	0.26968	0.813	0.757	8.68655e-45	Nascent MNs	0.056
Capza2	1.12997e-48	0.27926	0.879	0.805	1.8518e-44	Nascent MNs	0.074
Smarcb1	1.93341e-48	0.271534	0.621	0.482	3.16847e-44	Nascent MNs	0.139
Paip2	5.69637e-48	0.277049	0.959	0.917	9.33521e-44	Nascent MNs	0.042
2021-09-07	8.74203e-48	0.288873	0.876	0.773	1.43264e-43	Nascent MNs	0.103
Pdcd6	1.30574e-47	0.264521	0.575	0.418	2.13985e-43	Nascent MNs	0.157
Zmiz1	8.12889e-47	0.26893	0.738	0.635	1.33216e-42	Nascent MNs	0.103
Tmed9	9.09118e-47	0.275464	0.687	0.548	1.48986e-42	Nascent MNs	0.139
Psmd4	1.01981e-46	0.267066	0.78	0.713	1.67127e-42	Nascent MNs	0.067
Ubc	2.89642e-46	0.271644	0.724	0.696	4.74665e-42	Nascent MNs	0.028
Chmp2a	3.08921e-46	0.26526	0.754	0.65	5.0626e-42	Nascent MNs	0.104
Rbx1	3.53151e-46	0.260296	0.977	0.957	5.78743e-42	Nascent MNs	0.02
Sec62	9.13644e-46	0.271195	0.885	0.846	1.49728e-41	Nascent MNs	0.039
Chst2	1.16169e-45	0.290361	0.35	0.19	1.90377e-41	Nascent MNs	0.16
Txndc9	1.43063e-45	0.265226	0.696	0.568	2.34451e-41	Nascent MNs	0.128
Ndufs3	1.57814e-45	0.28261	0.72	0.591	2.58626e-41	Nascent MNs	0.129
Rhoc	1.70888e-45	0.259691	0.34	0.154	2.80051e-41	Nascent MNs	0.186
Acin1	2.70217e-45	0.254754	0.727	0.621	4.42832e-41	Nascent MNs	0.106
Sdhb	6.81521e-45	0.27269	0.94	0.876	1.11688e-40	Nascent MNs	0.064
Sec11a	7.5356e-45	0.251115	0.594	0.509	1.23493e-40	Nascent MNs	0.085
Ddx39b	1.63691e-44	0.253452	0.727	0.651	2.68256e-40	Nascent MNs	0.076
Eif5a	3.7845e-44	0.253186	0.99	0.966	6.20203e-40	Nascent MNs	0.024
Spcs1	4.06142e-44	0.2634	0.808	0.732	6.65586e-40	Nascent MNs	0.076
Tonsl	8.49931e-44	0.272791	0.863	0.795	1.39287e-39	Nascent MNs	0.068
Gstm7	1.64727e-43	0.262694	0.508	0.313	2.69954e-39	Nascent MNs	0.195
Phax	2.63791e-43	0.256182	0.664	0.537	4.32301e-39	Nascent MNs	0.127
Arhgdia	2.93043e-43	0.255185	0.946	0.898	4.80238e-39	Nascent MNs	0.048
Srsf3	5.26915e-43	0.260876	0.99	0.968	8.63508e-39	Nascent MNs	0.022
Vdac3	6.20639e-43	0.264293	0.887	0.854	1.0171e-38	Nascent MNs	0.033
Snrpb	9.92592e-43	0.268244	0.817	0.725	1.62666e-38	Nascent MNs	0.092
Mcts1	1.97644e-42	0.277611	0.807	0.71	3.239e-38	Nascent MNs	0.097
Pafah1b3	3.88708e-42	0.268433	0.948	0.928	6.37014e-38	Nascent MNs	0.02
Psma4	5.10852e-42	0.283468	0.794	0.703	8.37185e-38	Nascent MNs	0.091
Cct8	8.75152e-42	0.25283	0.774	0.725	1.4342e-37	Nascent MNs	0.049
Bax	1.0147e-41	0.261854	0.874	0.774	1.6629e-37	Nascent MNs	0.1
Psmc2	2.09258e-41	0.264009	0.498	0.353	3.42931e-37	Nascent MNs	0.145
Tmem176b	2.90628e-41	0.287925	0.6	0.455	4.76281e-37	Nascent MNs	0.145
Cope	1.88698e-40	0.250091	0.693	0.592	3.09238e-36	Nascent MNs	0.101
Crip2	1.53915e-39	0.267586	0.795	0.716	2.52236e-35	Nascent MNs	0.079
Snap47	2.27943e-39	0.262417	0.781	0.712	3.73553e-35	Nascent MNs	0.069
Hoxc101	3.206e-39	0.341036	0.841	0.645	5.254e-35	Nascent MNs	0.196
Zwint	4.2338e-39	0.255316	0.902	0.851	6.93836e-35	Nascent MNs	0.051
Eif3g	7.5109e-39	0.252997	0.728	0.612	1.23089e-34	Nascent MNs	0.116
Psmd8	9.28071e-39	0.25565	0.806	0.734	1.52092e-34	Nascent MNs	0.072
Edil3	4.5407e-38	0.27708	0.642	0.449	7.4413e-34	Nascent MNs	0.193
Fkbp3	5.71853e-37	0.267483	0.888	0.806	9.37152e-33	Nascent MNs	0.082
Myl12b	2.71977e-36	0.259813	0.881	0.813	4.45716e-32	Nascent MNs	0.068
Dab11	1.31539e-35	0.301371	0.634	0.456	2.15566e-31	Nascent MNs	0.178
Nipsnap3b	1.74935e-35	0.250969	0.841	0.771	2.86684e-31	Nascent MNs	0.07
Uchl1	5.59012e-34	0.258995	0.981	0.986	9.16108e-30	Nascent MNs	-0.005
Maged1	1.20491e-33	0.259217	0.922	0.881	1.97461e-29	Nascent MNs	0.041
Stmn4	1.29511e-32	0.25155	0.974	0.986	2.12242e-28	Nascent MNs	-0.012
Cd811	1.1602e-30	0.271783	0.872	0.809	1.90133e-26	Nascent MNs	0.063
Mdh1	1.82016e-28	0.252563	0.805	0.712	2.98288e-24	Nascent MNs	0.093
Uts2	1.14065e-261	1.41107	0.628	0.086	1.86929e-257	MMC	0.542
Epha32	2.17378e-247	0.888544	0.928	0.451	3.56239e-243	MMC	0.477
Epha51	3.51913e-241	0.850031	0.87	0.333	5.76715e-237	MMC	0.537
Nxph41	3.76798e-195	0.587144	0.72	0.19	6.17496e-191	MMC	0.53
Gm17750	9.99759e-181	0.6172	0.524	0.083	1.6384e-176	MMC	0.441
Alcam	6.26333e-155	0.743183	0.947	0.668	1.02643e-150	MMC	0.279
Pou3f1	1.72142e-148	0.599575	0.874	0.428	2.82106e-144	MMC	0.446
Nrxn3	1.22311e-122	0.520186	0.909	0.572	2.00444e-118	MMC	0.337
Casz12	3.94015e-120	0.528553	0.767	0.332	6.45712e-116	MMC	0.435
Lifr	1.71513e-116	0.478135	0.607	0.227	2.81076e-112	MMC	0.38
Cbln21	2.99179e-113	0.547204	0.526	0.163	4.90294e-109	MMC	0.363
Mt31	3.22685e-105	0.471767	0.979	0.818	5.28816e-101	MMC	0.161
Hmgb32	6.69134e-95	0.342591	0.997	0.979	1.09658e-90	MMC	0.018
Lhx31	5.1551e-93	0.387834	0.575	0.195	8.44817e-89	MMC	0.38
Epha41	2.75818e-89	0.509156	0.895	0.605	4.52011e-85	MMC	0.29
Aldh1a3	1.26469e-84	0.345991	0.289	0.044	2.07257e-80	MMC	0.245
Igfbp51	4.88649e-83	0.495896	0.951	0.737	8.00797e-79	MMC	0.214
Apbb22	1.62068e-81	0.423261	0.808	0.613	2.65596e-77	MMC	0.195
Meis2	6.00057e-78	0.453837	0.974	0.755	9.83374e-74	MMC	0.219
Adgrl3	5.34729e-75	0.389794	0.633	0.314	8.76313e-71	MMC	0.319
Sp81	2.77768e-74	0.515607	0.484	0.166	4.55207e-70	MMC	0.318
Il6st	5.13089e-68	0.35319	0.505	0.236	8.40851e-64	MMC	0.269
Nacc2	4.13794e-67	0.273872	0.367	0.106	6.78125e-63	MMC	0.261
Slit21	2.50655e-65	0.286803	0.999	0.976	4.10774e-61	MMC	0.023
Adgra1	2.99896e-65	0.286077	0.424	0.192	4.9147e-61	MMC	0.232
Lrrc4c	4.80514e-64	0.34214	0.561	0.262	7.87466e-60	MMC	0.299
Kctd8	1.02698e-63	0.310829	0.367	0.121	1.68302e-59	MMC	0.246
Elavl41	6.03552e-62	0.274461	0.996	0.936	9.89102e-58	MMC	0.06
Pbx32	1.61011e-55	0.30978	0.759	0.45	2.63864e-51	MMC	0.309
Cpne5	1.21108e-54	0.315977	0.491	0.245	1.98471e-50	MMC	0.246
Pitpnc1	1.14864e-49	0.304641	0.862	0.709	1.88239e-45	MMC	0.153
Nfia	1.15303e-49	0.397082	0.908	0.74	1.88959e-45	MMC	0.168
Trim37	8.6475e-49	0.278791	0.654	0.434	1.41715e-44	MMC	0.22
Maf1	2.52144e-48	0.325275	0.695	0.416	4.13213e-44	MMC	0.279
Rpl22l1	1.49905e-47	0.273133	0.997	0.984	2.45665e-43	MMC	0.013
Mgst32	1.52076e-44	0.251691	0.988	0.896	2.49221e-40	MMC	0.092
Gria3	1.05256e-43	0.254484	0.421	0.197	1.72494e-39	MMC	0.224
Lrfn51	5.41729e-42	0.316047	0.554	0.306	8.87785e-38	MMC	0.248
Fign	3.7131e-41	0.3141	0.328	0.187	6.08503e-37	MMC	0.141
Ldb21	3.98688e-41	0.31817	0.689	0.425	6.5337e-37	MMC	0.264
Sema6a	5.86037e-41	0.282481	0.628	0.38	9.60398e-37	MMC	0.248
Lin7a	8.47133e-41	0.295528	0.567	0.327	1.38828e-36	MMC	0.24
Nrp11	5.4166e-40	0.278482	0.926	0.741	8.87672e-36	MMC	0.185
Kctd121	3.65333e-39	0.371519	0.388	0.177	5.98708e-35	MMC	0.211
Sema3c2	7.2494e-37	0.256324	0.757	0.513	1.18803e-32	MMC	0.244
Aldoa	5.85066e-34	0.266747	0.963	0.911	9.58806e-30	MMC	0.052
Pcdh11x2	3.03205e-33	0.267615	0.474	0.247	4.96892e-29	MMC	0.227
Ube2ql1	2.86499e-32	0.261427	0.892	0.781	4.69514e-28	MMC	0.111
Foxp13	0	2.16238	0.962	0.199	0	LMC	0.763
Aldh1a2	9.17698e-304	0.979232	0.525	0.016	1.50392e-299	LMC	0.509
Tppp31	9.58385e-270	0.81603	0.992	0.735	1.5706e-265	LMC	0.257
Prph	5.81131e-253	0.90585	0.638	0.115	9.52357e-249	LMC	0.523
Syt42	4.27369e-252	0.830313	0.768	0.267	7.00372e-248	LMC	0.501
Sncg2	2.05688e-247	0.86281	0.999	0.937	3.37082e-243	LMC	0.062
Fxyd72	4.37709e-230	0.774191	0.997	0.725	7.17318e-226	LMC	0.272
Hoxc102	8.28878e-226	0.809124	0.975	0.624	1.35837e-221	LMC	0.351
Tshz11	9.28427e-221	0.854718	0.688	0.266	1.52151e-216	LMC	0.422
S100a101	1.35728e-219	0.651031	0.999	0.9	2.2243e-215	LMC	0.099
Unc5c1	1.47869e-204	0.715824	0.611	0.186	2.42327e-200	LMC	0.425
Etv4	1.12595e-199	0.9477	0.369	0.019	1.8452e-195	LMC	0.35
Brinp3	1.0654e-192	0.5727	0.379	0.015	1.74597e-188	LMC	0.364
Anxa21	1.1086e-183	0.803566	0.69	0.201	1.81677e-179	LMC	0.489
Lhx1os	5.41104e-177	1.00512	0.433	0.092	8.86761e-173	LMC	0.341
S100a11	2.16076e-176	0.530049	0.565	0.12	3.54105e-172	LMC	0.445
Ret1	1.0219e-166	0.533731	0.731	0.256	1.67468e-162	LMC	0.475
Tmsb4x	2.39225e-158	0.297364	1	1	3.92041e-154	LMC	0
Mpped21	2.38115e-155	0.906657	0.365	0.2	3.90222e-151	LMC	0.165
Ntm2	8.4013e-145	0.467755	0.897	0.429	1.3768e-140	LMC	0.468
Socs21	1.62134e-143	0.607351	0.727	0.291	2.65706e-139	LMC	0.436
Negr1	5.23317e-134	0.490984	0.699	0.258	8.57612e-130	LMC	0.441
Ccdc1841	2.65807e-131	0.414711	0.757	0.287	4.35604e-127	LMC	0.47
Glra21	7.48637e-127	0.524263	0.784	0.423	1.22687e-122	LMC	0.361
Mafb	5.18182e-124	0.465493	0.424	0.102	8.49196e-120	LMC	0.322
BC030500	1.55236e-120	0.395872	0.304	0.04	2.544e-116	LMC	0.264
Robo2	2.07292e-120	0.501624	0.644	0.252	3.3971e-116	LMC	0.392
Gpx3	3.92684e-120	0.450066	0.686	0.301	6.43531e-116	LMC	0.385
Ppp1r1c	5.31384e-117	0.48014	0.435	0.092	8.70833e-113	LMC	0.343
Rgs10	1.15506e-114	0.426431	0.537	0.163	1.89291e-110	LMC	0.374
Sst1	2.031e-112	0.859675	0.508	0.134	3.3284e-108	LMC	0.374
Lgals11	8.51458e-112	0.786804	0.642	0.296	1.39537e-107	LMC	0.346
Lhx1	1.9595e-110	0.309563	0.304	0.032	3.21123e-106	LMC	0.272
Sobp	5.03837e-108	0.378079	0.75	0.361	8.25688e-104	LMC	0.389
Rbp11	1.9858e-106	0.381152	0.984	0.922	3.25432e-102	LMC	0.062
Nr2f11	6.42374e-102	0.528312	0.768	0.472	1.05272e-97	LMC	0.296
D930028M14Rik2	2.44552e-100	0.668452	0.636	0.237	4.00772e-96	LMC	0.399
Nrip1	2.96885e-99	0.330359	0.365	0.078	4.86535e-95	LMC	0.287
Selm1	2.41522e-98	0.456834	0.928	0.656	3.95806e-94	LMC	0.272
Ptn3	2.83801e-93	0.430934	0.907	0.573	4.65093e-89	LMC	0.334
Chodl1	5.61972e-91	0.59131	0.655	0.307	9.2096e-87	LMC	0.348
Pcdh102	2.35011e-90	0.440448	0.661	0.328	3.85136e-86	LMC	0.333
Mt32	6.48757e-90	0.444467	0.969	0.819	1.06318e-85	LMC	0.15
Camk2d1	6.21698e-88	0.3812	0.686	0.338	1.01884e-83	LMC	0.348
Spock11	6.31356e-88	0.380311	0.715	0.338	1.03467e-83	LMC	0.377
Fxyd61	3.88407e-87	0.30881	0.996	0.931	6.36522e-83	LMC	0.065
Dfna5	8.80648e-86	0.368546	0.668	0.382	1.44321e-81	LMC	0.286
Gfra1	1.9142e-84	0.300687	0.519	0.175	3.13699e-80	LMC	0.344
Ccnd2	2.47061e-83	0.295318	0.299	0.052	4.04883e-79	LMC	0.247
Akap122	6.60227e-83	0.357152	0.938	0.647	1.08198e-78	LMC	0.291
Lrp1b	5.8999e-80	0.439303	0.396	0.106	9.66876e-76	LMC	0.29
Rgs4	2.86308e-77	0.327317	0.259	0.034	4.69202e-73	LMC	0.225
Olfm12	8.1336e-75	0.363173	0.872	0.577	1.33293e-70	LMC	0.295
Efna51	2.38779e-74	0.41711	0.646	0.344	3.91311e-70	LMC	0.302
Cit	5.03579e-73	0.31663	0.549	0.218	8.25266e-69	LMC	0.331
Onecut21	5.93713e-73	0.43024	0.684	0.369	9.72977e-69	LMC	0.315
Abat	3.56805e-72	0.269642	0.459	0.155	5.84732e-68	LMC	0.304
Aplp2	1.92711e-68	0.331411	0.846	0.656	3.15816e-64	LMC	0.19
Nefh	2.17977e-67	0.265873	0.437	0.151	3.57221e-63	LMC	0.286
Hpcal1	1.66087e-66	0.318671	0.653	0.354	2.72183e-62	LMC	0.299
Sdc3	7.12105e-66	0.289422	0.755	0.449	1.167e-61	LMC	0.306
Spats2l	8.5668e-66	0.258956	0.379	0.119	1.40393e-61	LMC	0.26
Hspe11	2.19368e-65	0.254744	0.995	0.976	3.595e-61	LMC	0.019
Gng5	4.4109e-65	0.365253	0.953	0.796	7.22859e-61	LMC	0.157
Pcdh173	1.44713e-64	0.444932	0.495	0.192	2.37155e-60	LMC	0.303
2900055J20Rik1	2.76379e-64	0.334846	0.527	0.214	4.5293e-60	LMC	0.313
Lrrn3	4.58887e-63	0.259703	0.484	0.187	7.52024e-59	LMC	0.297
Adam19	2.02766e-62	0.254232	0.631	0.31	3.32293e-58	LMC	0.321
Mgat4c	7.19056e-62	0.323122	0.305	0.071	1.17839e-57	LMC	0.234
Map6	1.69061e-58	0.267238	0.802	0.505	2.77057e-54	LMC	0.297
Rac31	8.78062e-58	0.296616	0.847	0.58	1.43897e-53	LMC	0.267
Isl13	1.12616e-56	0.309648	0.569	0.61	1.84554e-52	LMC	-0.041
Sh3bgrl3	4.37354e-56	0.264726	0.994	0.952	7.16735e-52	LMC	0.042
Sms	2.05129e-55	0.262454	0.988	0.944	3.36165e-51	LMC	0.044
Sncb1	6.28606e-55	0.264043	0.648	0.352	1.03016e-50	LMC	0.296
Hoxd101	8.50111e-54	0.36056	0.743	0.561	1.39316e-49	LMC	0.182
Ndufb2	1.65049e-52	0.255909	0.994	0.95	2.70482e-48	LMC	0.044
Inpp5f1	1.38831e-50	0.273216	0.943	0.756	2.27516e-46	LMC	0.187
Mrpl541	2.11731e-49	0.25228	0.946	0.756	3.46985e-45	LMC	0.19
Sec61b	2.45227e-47	0.253795	0.987	0.938	4.01878e-43	LMC	0.049
Atp1b11	1.62749e-45	0.265716	0.79	0.549	2.66713e-41	LMC	0.241
1110008P14Rik	1.00837e-41	0.259339	0.95	0.847	1.65252e-37	LMC	0.103
Npas3	4.49357e-41	0.272512	0.673	0.413	7.36406e-37	LMC	0.26
Pcp4	3.24327e-40	0.337618	0.281	0.095	5.31506e-36	LMC	0.186
Snap25	1.88205e-33	0.259168	0.95	0.862	3.0843e-29	LMC	0.088
Csrp22	3.16303e-33	0.262726	0.884	0.751	5.18357e-29	LMC	0.133
Gm29666	2.46054e-28	0.372266	0.272	0.131	4.03234e-24	LMC	0.141
Ifitm21	3.27689e-28	0.264205	0.527	0.322	5.37017e-24	LMC	0.205
Zfhx33	0	1.63241	0.989	0.704	0	Slc17a6+	0.285
Celf44	0	1.52988	0.936	0.678	0	Slc17a6+	0.258
Rmst3	0	1.33691	0.887	0.365	0	Slc17a6+	0.522
Gm26942	1.21033e-291	1.28057	0.931	0.628	1.98348e-287	Slc17a6+	0.303
Fam19a1	9.68945e-281	1.03578	0.579	0.042	1.58791e-276	Slc17a6+	0.537
Opcml3	1.07584e-262	1.14215	0.762	0.278	1.76309e-258	Slc17a6+	0.484
Nnat2	6.20841e-251	0.657684	1	1	1.01743e-246	Slc17a6+	0
Zfhx4	3.2448e-233	0.984513	0.685	0.128	5.31757e-229	Slc17a6+	0.557
Celf22	1.29134e-224	0.83733	0.635	0.321	2.11625e-220	Slc17a6+	0.314
Scg22	2.62173e-213	0.957513	0.625	0.223	4.29648e-209	Slc17a6+	0.402
Zfos1	4.05297e-180	0.746948	0.974	0.961	6.642e-176	Slc17a6+	0.013
Cbln11	1.14257e-176	0.812271	0.768	0.352	1.87244e-172	Slc17a6+	0.416
Pcsk21	8.02353e-173	0.690927	0.63	0.202	1.3149e-168	Slc17a6+	0.428
Ldb23	1.09769e-133	0.683223	0.811	0.417	1.79889e-129	Slc17a6+	0.394
Meis22	1.39004e-126	0.707265	0.971	0.763	2.27799e-122	Slc17a6+	0.208
Nkx6-1	8.03575e-125	0.572106	0.483	0.1	1.3169e-120	Slc17a6+	0.383
Msi2	2.51033e-123	0.45506	0.421	0.151	4.11394e-119	Slc17a6+	0.27
Ntm3	1.07092e-122	0.776137	0.708	0.476	1.75502e-118	Slc17a6+	0.232
Nuak1	3.57513e-122	0.504249	0.644	0.416	5.85893e-118	Slc17a6+	0.228
Pou2f22	5.6416e-122	0.598894	0.684	0.365	9.24545e-118	Slc17a6+	0.319
Hap11	1.83998e-120	0.500417	0.615	0.353	3.01535e-116	Slc17a6+	0.262
Bach2	4.02283e-120	0.49921	0.755	0.602	6.59262e-116	Slc17a6+	0.153
Efnb2	1.87455e-119	0.456028	0.405	0.127	3.07201e-115	Slc17a6+	0.278
Rps27	1.09012e-118	0.257445	1	1	1.78649e-114	Slc17a6+	0
Gpm6a1	2.77807e-117	0.501157	0.796	0.641	4.5527e-113	Slc17a6+	0.155
Spon1	1.77912e-112	0.618724	0.424	0.107	2.91563e-108	Slc17a6+	0.317
Gria21	2.98418e-105	0.503729	0.894	0.784	4.89047e-101	Slc17a6+	0.11
Nudt4	3.19827e-99	0.424586	0.591	0.405	5.24132e-95	Slc17a6+	0.186
Cxxc4	5.49173e-90	0.422649	0.711	0.537	8.99985e-86	Slc17a6+	0.174
Dlk1	7.18035e-88	0.45233	0.359	0.118	1.17672e-83	Slc17a6+	0.241
Pcdh174	1.11282e-85	0.669876	0.511	0.202	1.8237e-81	Slc17a6+	0.309
Serpine2	1.41472e-84	0.398796	0.429	0.166	2.31845e-80	Slc17a6+	0.263
Cox7a2l1	2.30208e-84	0.381142	1	0.992	3.77264e-80	Slc17a6+	0.008
Sox41	1.91511e-81	0.475354	0.997	0.974	3.13848e-77	Slc17a6+	0.023
Zdbf2	1.58899e-80	0.351227	0.356	0.12	2.60404e-76	Slc17a6+	0.236
Meg31	2.56155e-80	0.356663	1	0.999	4.19787e-76	Slc17a6+	0.001
Fam19a2	2.18327e-77	0.406107	0.383	0.094	3.57795e-73	Slc17a6+	0.289
Rnf220	6.80117e-77	0.323859	0.403	0.249	1.11458e-72	Slc17a6+	0.154
Rnd3	1.74118e-73	0.455095	0.586	0.293	2.85344e-69	Slc17a6+	0.293
Wbp52	6.00677e-73	0.448685	0.925	0.815	9.84389e-69	Slc17a6+	0.11
Chd3os1	7.95985e-71	0.420392	0.928	0.868	1.30446e-66	Slc17a6+	0.06
Btbd33	4.37055e-67	0.503992	0.615	0.37	7.16246e-63	Slc17a6+	0.245
Auts2	6.17266e-67	0.40353	0.639	0.42	1.01158e-62	Slc17a6+	0.219
Gabra2	1.50929e-66	0.360741	0.338	0.177	2.47343e-62	Slc17a6+	0.161
Mycbp2	3.00341e-65	0.368701	0.762	0.654	4.92199e-61	Slc17a6+	0.108
Trib2	3.14522e-65	0.32532	0.579	0.446	5.15438e-61	Slc17a6+	0.133
Prnp	1.93926e-64	0.364058	0.661	0.5	3.17806e-60	Slc17a6+	0.161
Vstm2a	2.77526e-64	0.46789	0.424	0.155	4.54809e-60	Slc17a6+	0.269
Btg1	1.19545e-63	0.357786	0.718	0.588	1.95911e-59	Slc17a6+	0.13
Nap1l51	1.15465e-60	0.356473	0.741	0.628	1.89225e-56	Slc17a6+	0.113
Snhg12	1.52791e-60	0.363907	0.747	0.662	2.50393e-56	Slc17a6+	0.085
Eif3e	6.29408e-57	0.344788	0.987	0.97	1.03147e-52	Slc17a6+	0.017
Zswim6	3.15469e-54	0.317313	0.481	0.308	5.16991e-50	Slc17a6+	0.173
Snhg111	4.26978e-53	0.268351	1	0.974	6.99732e-49	Slc17a6+	0.026
Slc24a3	6.34087e-53	0.274279	0.346	0.197	1.03914e-48	Slc17a6+	0.149
Zfp503	6.63313e-53	0.354497	0.409	0.196	1.08704e-48	Slc17a6+	0.213
Ppp3ca	3.28914e-52	0.32703	0.876	0.866	5.39024e-48	Slc17a6+	0.01
Flywch2	1.00748e-49	0.259829	0.61	0.563	1.65106e-45	Slc17a6+	0.047
Cacna1e	2.37788e-48	0.255625	0.32	0.151	3.89687e-44	Slc17a6+	0.169
Snrpg	3.85828e-48	0.251953	0.995	0.998	6.32295e-44	Slc17a6+	-0.003
Ahi11	4.42332e-48	0.323858	0.77	0.67	7.24894e-44	Slc17a6+	0.1
Rprm4	6.78157e-47	0.418307	0.664	0.704	1.11136e-42	Slc17a6+	-0.04
Zcchc12	1.34267e-46	0.309467	0.475	0.296	2.20036e-42	Slc17a6+	0.179
Unc5d	3.97687e-46	0.335194	0.375	0.142	6.51729e-42	Slc17a6+	0.233
Arglu1	1.8776e-45	0.321702	0.759	0.698	3.07701e-41	Slc17a6+	0.061
Cirbp	3.36268e-43	0.31244	0.954	0.952	5.51075e-39	Slc17a6+	0.002
Jarid21	4.21265e-43	0.287771	0.527	0.39	6.90369e-39	Slc17a6+	0.137
Vat1l1	6.95289e-43	0.257968	0.507	0.411	1.13944e-38	Slc17a6+	0.096
Hoxd11	2.8078e-42	0.303301	0.501	0.347	4.60142e-38	Slc17a6+	0.154
Flrt21	3.76283e-42	0.338045	0.45	0.234	6.16653e-38	Slc17a6+	0.216
Gltscr2	1.27053e-41	0.269539	0.804	0.755	2.08215e-37	Slc17a6+	0.049
Ndufa6	1.70578e-41	0.274753	0.967	0.957	2.79543e-37	Slc17a6+	0.01
Tmem1301	3.91767e-41	0.256851	0.56	0.443	6.42028e-37	Slc17a6+	0.117
Zfhx2	1.41707e-40	0.307111	0.636	0.476	2.3223e-36	Slc17a6+	0.16
Sp83	3.67421e-40	0.478215	0.416	0.187	6.0213e-36	Slc17a6+	0.229
Zbtb202	2.78076e-39	0.364325	0.716	0.54	4.55711e-35	Slc17a6+	0.176
Fxyd62	4.77348e-38	0.289071	0.976	0.937	7.82278e-34	Slc17a6+	0.039
Dusp26	6.46099e-38	0.25672	0.659	0.561	1.05883e-33	Slc17a6+	0.098
Xpr1	8.66066e-38	0.265779	0.788	0.759	1.41931e-33	Slc17a6+	0.029
Olfm13	3.37937e-37	0.3109	0.741	0.608	5.53811e-33	Slc17a6+	0.133
H2afv	1.71505e-36	0.254267	0.501	0.364	2.81062e-32	Slc17a6+	0.137
Resp181	5.1571e-36	0.30961	0.835	0.72	8.45145e-32	Slc17a6+	0.115
Cpe1	7.83353e-35	0.274155	0.887	0.828	1.28376e-30	Slc17a6+	0.059
Use1	8.31709e-35	0.253529	0.838	0.795	1.363e-30	Slc17a6+	0.043
Mir124-2hg1	9.15925e-35	0.29377	0.785	0.69	1.50102e-30	Slc17a6+	0.095
Lhx33	2.15664e-33	0.303378	0.437	0.23	3.5343e-29	Slc17a6+	0.207
1700017N19Rik1	1.30041e-31	0.267676	0.318	0.124	2.13111e-27	Slc17a6+	0.194
Mfhas11	6.99123e-31	0.263892	0.509	0.342	1.14572e-26	Slc17a6+	0.167
Id23	3.87394e-30	0.315082	0.67	0.456	6.34861e-26	Slc17a6+	0.214
Rnf1521	4.33359e-30	0.280271	0.444	0.301	7.10189e-26	Slc17a6+	0.143
C1ql3	8.74885e-30	0.353733	0.287	0.179	1.43376e-25	Slc17a6+	0.108
Lrfn52	4.42543e-29	0.30189	0.504	0.322	7.2524e-25	Slc17a6+	0.182
Hoxd102	9.02996e-24	0.282697	0.705	0.574	1.47983e-19	Slc17a6+	0.131
Runx1t11	1.7785e-23	0.341714	0.868	0.787	2.9146e-19	Slc17a6+	0.081
Kctd122	1.4386e-20	0.330114	0.333	0.193	2.35757e-16	Slc17a6+	0.14
D930028M14Rik4	1.80309e-177	1.20955	0.976	0.258	2.9549e-173	Unknown	0.718
Rxrg2	1.32736e-151	0.88677	0.856	0.247	2.17528e-147	Unknown	0.609
Sncg4	2.48043e-131	0.846462	1	0.943	4.06493e-127	Unknown	0.057
Cntnap2	2.90901e-128	0.752337	0.801	0.266	4.76729e-124	Unknown	0.535
Sema3d	3.41548e-114	0.447898	0.493	0.032	5.59729e-110	Unknown	0.461
Mpped22	1.8137e-89	0.582413	0.743	0.193	2.97229e-85	Unknown	0.55
A730046J19Rik2	2.46656e-87	0.756155	0.866	0.432	4.0422e-83	Unknown	0.434
Ebf15	1.05336e-85	0.590517	0.949	0.43	1.72625e-81	Unknown	0.519
Pbx14	2.32627e-79	0.633309	0.993	0.828	3.81228e-75	Unknown	0.165
Gnas1	9.96042e-79	0.631907	0.959	0.897	1.63231e-74	Unknown	0.062
Igfbp54	7.3678e-74	0.618519	0.969	0.759	1.20743e-69	Unknown	0.21
Grb10	2.59805e-72	0.489999	0.497	0.117	4.25768e-68	Unknown	0.38
Col12a1	1.63013e-71	0.26877	0.271	0.008	2.67146e-67	Unknown	0.263
Nrp12	1.60344e-69	0.577471	0.993	0.756	2.62772e-65	Unknown	0.237
Onecut22	4.17627e-69	0.670474	0.815	0.394	6.84407e-65	Unknown	0.421
Atp2b14	2.1923e-66	0.463394	1	0.923	3.59274e-62	Unknown	0.077
Ppm1h4	2.00369e-65	0.734522	0.764	0.414	3.28364e-61	Unknown	0.35
Rbp2	1.35094e-63	0.476443	0.582	0.192	2.21392e-59	Unknown	0.39
Ppp2r2b1	1.7389e-63	0.538318	0.99	0.817	2.84971e-59	Unknown	0.173
Klhl14	3.55547e-62	0.461153	0.723	0.241	5.82671e-58	Unknown	0.482
Slc18a31	2.26838e-61	0.490994	0.877	0.586	3.71742e-57	Unknown	0.291
Gria4	1.02387e-60	0.461609	0.61	0.293	1.67792e-56	Unknown	0.317
C1ql31	1.08345e-58	0.509254	0.61	0.166	1.77556e-54	Unknown	0.444
Rbp13	1.66579e-57	0.443151	1	0.928	2.7299e-53	Unknown	0.072
Tmem255a	5.92376e-57	0.458808	0.545	0.183	9.70786e-53	Unknown	0.362
Mecom3	1.59052e-55	0.553138	0.815	0.387	2.60654e-51	Unknown	0.428
Cisd3	7.12605e-55	0.471758	0.688	0.346	1.16782e-50	Unknown	0.342
Crabp1	1.42861e-54	0.778245	0.428	0.084	2.34121e-50	Unknown	0.344
Fam188a	1.44903e-54	0.451932	0.784	0.509	2.37467e-50	Unknown	0.275
Nefl3	1.80025e-49	0.291478	1	0.978	2.95024e-45	Unknown	0.022
Anxa5	8.15052e-49	0.374911	0.483	0.166	1.33571e-44	Unknown	0.317
Rbms31	2.36089e-42	0.387531	1	0.946	3.86903e-38	Unknown	0.054
Ppp1r1c1	2.00283e-38	0.406881	0.459	0.128	3.28224e-34	Unknown	0.331
Ntng1	1.04002e-36	0.30486	0.438	0.123	1.70438e-32	Unknown	0.315
Ngfr1	4.04972e-36	0.416342	0.918	0.713	6.63667e-32	Unknown	0.205
Grin2a	2.0155e-35	0.327065	0.479	0.173	3.303e-31	Unknown	0.306
Nefm3	1.32765e-34	0.351803	1	0.962	2.17576e-30	Unknown	0.038
Megf11	1.5437e-34	0.367302	0.61	0.271	2.52982e-30	Unknown	0.339
2900055J20Rik2	1.93346e-34	0.394167	0.599	0.243	3.16856e-30	Unknown	0.356
Ntf3	6.49898e-32	0.405321	0.685	0.444	1.06505e-27	Unknown	0.241
Ddah11	7.3403e-32	0.383049	0.743	0.465	1.20293e-27	Unknown	0.278
Ubash3b	3.69888e-31	0.26858	0.325	0.109	6.06172e-27	Unknown	0.216
Casz15	9.06031e-31	0.280335	0.729	0.38	1.4848e-26	Unknown	0.349
Fgf131	1.06197e-29	0.380259	0.884	0.676	1.74035e-25	Unknown	0.208
Cdh132	5.17556e-29	0.371064	0.75	0.451	8.48171e-25	Unknown	0.299
Gng51	1.67529e-28	0.377032	0.942	0.814	2.74546e-24	Unknown	0.128
Ndrg2	4.18614e-28	0.32388	0.517	0.262	6.86024e-24	Unknown	0.255
Sh3bgrl1	1.76602e-27	0.334001	0.979	0.91	2.89415e-23	Unknown	0.069
Slc5a73	2.56853e-27	0.368726	0.853	0.636	4.20931e-23	Unknown	0.217
Epb41l3	1.56497e-26	0.313054	0.716	0.495	2.56468e-22	Unknown	0.221
Tmtc4	2.83578e-24	0.298216	0.524	0.272	4.64728e-20	Unknown	0.252
Fgf10	2.34309e-23	0.275965	0.438	0.174	3.83986e-19	Unknown	0.264
Irx11	4.84187e-23	0.275673	0.397	0.141	7.93486e-19	Unknown	0.256
Selm2	8.52427e-23	0.357226	0.87	0.689	1.39696e-18	Unknown	0.181
Clic14	1.60964e-22	0.279488	0.791	0.515	2.63788e-18	Unknown	0.276
Hmgn5	1.20989e-20	0.268513	0.38	0.152	1.98277e-16	Unknown	0.228
Ctnna2	8.60012e-20	0.287362	0.808	0.613	1.40939e-15	Unknown	0.195
Akr1b3	3.11347e-19	0.289572	0.637	0.396	5.10235e-15	Unknown	0.241
D430041D05Rik2	7.10737e-19	0.280837	0.616	0.364	1.16476e-14	Unknown	0.252
Mocs2	1.48812e-18	0.274551	0.884	0.75	2.43873e-14	Unknown	0.134
Lsamp1	1.63531e-17	0.305033	0.692	0.472	2.67995e-13	Unknown	0.22
Robo11	1.40231e-16	0.266551	0.61	0.366	2.2981e-12	Unknown	0.244
Ntrk3	9.12772e-16	0.270902	0.623	0.401	1.49585e-11	Unknown	0.222
Chodl3	9.23233e-16	0.267616	0.599	0.348	1.51299e-11	Unknown	0.251
Pcbd1	1.02165e-15	0.259044	0.606	0.381	1.67429e-11	Unknown	0.225
Ucp2	7.1438e-15	0.268008	0.329	0.165	1.17073e-10	Unknown	0.164
Laptm4b1	1.83526e-14	0.27124	0.743	0.604	3.00763e-10	Unknown	0.139
AI5934422	4.22972e-14	0.302039	0.568	0.36	6.93167e-10	Unknown	0.208
Ifitm22	1.65502e-13	0.28047	0.568	0.342	2.71224e-09	Unknown	0.226
Tagln24	7.2921e-13	0.266932	0.616	0.397	1.19503e-08	Unknown	0.219
