# Supplementary material for: Single-cell transcriptomic analysis reveals diversity within mammalian spinal motor neurons
Source: Nat Commun. 2023 Jan 3;14:46. doi: 10.1038/s41467-022-35574-x (PMC9810664; doi:10.1038/s41467-022-35574-x)
Supplement: Supplementary file 5 — Supplementary Data 2 [file 41467_2022_35574_MOESM5_ESM.xlsx]

## Sheet: S2a) LMC vs MMC in rostral
Supplementary Data S2a: Differentially expressed genes between LMC and MMC from rostral sample (related to Supplementary Fig. 4a,b).
gene	p_val	avg_logFC	pct.1	pct.2	p_val_adj	cluster
Mecom	0	1.30558	0.903	0.008	0	MMC
Gm17750	0	1.09898	0.63	0.027	0	MMC
Lmo4	0	0.914678	0.826	0.289	0	MMC
Slit2	0	0.776162	0.999	0.993	0	MMC
Prph	0	-0.92862	0.55	0.978	0	LMC
Ntm	0	-0.99568	0.082	0.729	0	LMC
Aldh1a2	0	-1.2395	0.031	0.756	0	LMC
Foxp1	0	-2.15397	0.174	0.98	0	LMC
Lhx4	1.34057693215513e-314	0.817331	0.661	0.061	2.22884320740112e-310	MMC
Lhx1os	4.75465192513862e-313	-1.58223	0.092	0.682	0	LMC
Syt4	5.44832e-307	-1.34622	0.4	0.837	9.05838e-303	LMC
Tshz1	2.61973e-304	-1.06281	0.149	0.732	4.35556e-300	LMC
Brinp3	2.78244e-275	-1.15851	0.036	0.565	4.62609e-271	LMC
Ptn	4.27133e-274	-0.963747	0.545	0.911	7.10151e-270	LMC
Dab1	2.9449e-266	-0.62269	0.144	0.727	4.89619e-262	LMC
Casz1	3.79414e-258	0.629584	0.654	0.082	6.30814e-254	MMC
Igfbp5	2.01279e-254	1.16564	0.858	0.466	3.34646e-250	MMC
Ebf1	2.45784e-249	1.35004	0.625	0.118	4.08641e-245	MMC
Socs2	4.08151e-249	-0.652124	0.112	0.662	6.78592e-245	LMC
Enc1	6.32006e-244	-0.639581	0.046	0.555	1.05077e-239	LMC
Fxyd7	7.92665e-233	-0.56341	0.807	0.999	1.31788e-228	LMC
Nwd2	2.16895e-227	0.829227	0.844	0.395	3.6061e-223	MMC
Lsamp	7.20708e-222	0.693212	0.922	0.639	1.19825e-217	MMC
Rplp1	1.17303e-209	-0.260783	1	1	1.95029e-205	LMC
Onecut2	7.48583e-209	-0.645261	0.169	0.658	1.24459e-204	LMC
Atp2b1	2.40117e-208	0.645525	0.996	0.969	3.99219e-204	MMC
Lhx1	6.82133e-199	-0.561535	0.031	0.461	1.13411e-194	LMC
Anxa2	2.21079e-198	-0.818504	0.299	0.695	3.67566e-194	LMC
Sez6	4.93246e-194	0.579553	0.634	0.235	8.2007e-190	MMC
Lrp1b	7.38886e-192	-0.605476	0.021	0.418	1.22847e-187	LMC
Snca	3.29021e-191	-0.796443	0.314	0.722	5.4703e-187	LMC
Ube2ql1	1.0593e-189	0.598908	0.96	0.804	1.76119e-185	MMC
Ina	7.61277e-188	0.408085	0.999	0.999	1.2657e-183	MMC
Rxrg	1.37479e-186	0.428369	0.395	0.012	2.28572e-182	MMC
D930028M14Rik	1.7971e-182	-0.837662	0.067	0.483	2.98785e-178	LMC
Tppp3	4.35108e-181	-0.592415	0.839	0.985	7.2341e-177	LMC
Rpl12	3.46036e-176	-0.315404	0.999	0.999	5.7532e-172	LMC
RP23-291B1.2	2.74431e-170	0.48045	0.499	0.073	4.56269e-166	MMC
Sema6a	2.7615e-169	0.555211	0.74	0.448	4.59127e-165	MMC
Anxa5	5.6217e-163	-0.455696	0.127	0.532	9.34665e-159	LMC
Tenm1	4.44135e-162	-0.455994	0.116	0.555	7.38419e-158	LMC
Ptprd	5.87014e-160	0.521894	0.968	0.913	9.75969e-156	MMC
Il6st	4.38367e-158	0.508358	0.568	0.266	7.28828e-154	MMC
Cadm1	5.87304e-155	0.530069	0.845	0.425	9.76452e-151	MMC
Nr2f2	1.49082e-153	-0.458611	0.453	0.882	2.47864e-149	LMC
Isl1	1.61445e-153	0.43333	0.786	0.334	2.68418e-149	MMC
Rgs10	1.28413e-152	-0.478338	0.258	0.702	2.13499e-148	LMC
Cdh7	2.03407e-152	-0.49119	0.084	0.477	3.38184e-148	LMC
Lypd1	2.01149e-149	-0.750711	0.073	0.431	3.3443e-145	LMC
Clic1	8.0244e-149	0.658597	0.683	0.398	1.33414e-144	MMC
Lhx3	3.92933e-148	0.35077	0.314	0.007	6.53291e-144	MMC
AW551984	3.59344e-147	0.527162	0.834	0.64	5.97446e-143	MMC
Grp	2.41253e-139	-0.472417	0.009	0.309	4.01108e-135	LMC
Hpca	8.24658e-138	-0.356484	0.201	0.63	1.37108e-133	LMC
Brinp1	4.5233e-137	0.415661	0.463	0.104	7.52043e-133	MMC
S100a10	2.41306e-136	-0.419529	0.972	0.999	4.01195e-132	LMC
Pcdh10	8.1569e-134	-0.498196	0.393	0.761	1.35617e-129	LMC
Hmgb3	3.09525e-133	0.431427	0.976	0.95	5.14616e-129	MMC
Sncg	6.52785e-133	-0.270001	0.999	0.999	1.08532e-128	LMC
Pcdh19	4.30471e-132	-0.396967	0.055	0.397	7.15701e-128	LMC
Crnde	8.78441e-132	0.422005	0.448	0.083	1.4605e-127	MMC
Neurod1	1.64311e-131	0.448919	0.41	0.106	2.73183e-127	MMC
Arhgap36	1.34124e-122	-0.478582	0.026	0.309	2.22994e-118	LMC
Gm2694	1.84133e-122	0.700558	0.668	0.372	3.0614e-118	MMC
Tshz2	2.00647e-122	-0.564429	0.522	0.462	3.33596e-118	LMC
Nefh	2.71245e-120	-0.408655	0.19	0.557	4.50973e-116	LMC
Dstn	4.99026e-120	0.395262	0.994	0.987	8.29681e-116	MMC
Abat	6.08055e-120	-0.336843	0.114	0.474	1.01095e-115	LMC
Bcl11a	1.12292e-116	0.470255	0.641	0.245	1.86696e-112	MMC
S100a11	2.94565e-115	-0.462833	0.295	0.673	4.89743e-111	LMC
Nefm	4.26999e-113	-0.458023	0.997	1	7.09928e-109	LMC
Pnoc	1.83555e-112	-0.470344	0.014	0.269	3.05178e-108	LMC
Epha7	3.53008e-110	0.390226	0.459	0.117	5.86911e-106	MMC
Lgals1	3.84723e-110	-0.812417	0.397	0.687	6.3964e-106	LMC
Snx10	8.59763e-110	0.399228	0.703	0.457	1.42944e-105	MMC
Cartpt	4.63095e-109	-0.741534	0.028	0.277	7.69941e-105	LMC
Meis1	7.1853e-109	0.442664	0.859	0.512	1.19463e-104	MMC
Negr1	3.13578e-107	-0.449779	0.216	0.541	5.21355e-103	LMC
Cacna1e	4.68079e-107	-0.287583	0.132	0.485	7.78228e-103	LMC
Btbd3	1.99599e-105	0.458119	0.444	0.201	3.31854e-101	MMC
Uts2b	2.83458e-105	0.696422	0.535	0.235	4.71278e-101	MMC
Bcas3	7.15124e-105	0.425103	0.366	0.151	1.18897e-100	MMC
H3f3a	1.35885e-104	0.286964	1	1	2.25923e-100	MMC
Pbx1	2.26153e-103	0.537791	0.961	0.893	3.76002e-99	MMC
Fign	1.97151e-102	0.797241	0.272	0.136	3.27784e-98	MMC
Lifr	2.52985e-101	0.516158	0.649	0.327	4.20614e-97	MMC
Nudt4	1.29431e-100	-0.373656	0.348	0.675	2.15192e-96	LMC
Mn1	2.54207e-97	-0.43307	0.216	0.521	4.22645e-93	LMC
Mnx1	4.96727e-96	0.346621	0.461	0.186	8.25858e-92	MMC
Apbb2	1.13295e-95	0.383536	0.751	0.641	1.88365e-91	MMC
Cbln2	6.99424e-95	0.386294	0.381	0.081	1.16286e-90	MMC
Nr2f1	7.34672e-95	-0.537814	0.298	0.502	1.22147e-90	LMC
Lrrc4c	9.49224e-95	0.39102	0.581	0.334	1.57818e-90	MMC
Rbms3	6.01174e-94	0.356913	0.991	0.957	9.99511e-90	MMC
C1ql3	6.34586e-94	-0.551538	0.048	0.285	1.05506e-89	LMC
Vstm2a	1.03668e-93	-0.480919	0.303	0.628	1.72358e-89	LMC
Ppp2r2b	4.60516e-93	0.395238	0.925	0.858	7.65654e-89	MMC
Camk2n1	2.85801e-92	0.40618	0.821	0.698	4.75173e-88	MMC
Tagln2	3.58506e-92	-0.555401	0.304	0.652	5.96053e-88	LMC
Hmgb1	1.49019e-91	0.297254	0.999	0.999	2.47758e-87	MMC
Copz1	7.42413e-91	0.303698	0.691	0.614	1.23434e-86	MMC
Cirbp	2.61295e-90	0.394052	0.959	0.927	4.34429e-86	MMC
Nrep	3.42614e-90	0.302802	1	0.991	5.69631e-86	MMC
Gpx3	5.63019e-90	-0.3808	0.396	0.669	9.36076e-86	LMC
1500011B03Rik	2.79762e-89	0.336429	0.952	0.923	4.65133e-85	MMC
Meis2	4.95631e-87	-0.533125	0.703	0.701	8.24037e-83	LMC
Mrpl54	1.13642e-86	-0.323602	0.627	0.883	1.88941e-82	LMC
Tcf4	3.87449e-86	0.335332	0.422	0.164	6.44173e-82	MMC
Ncald	8.88139e-85	-0.289987	0.17	0.489	1.47662e-80	LMC
Etv4	9.74827e-85	-0.633298	0.014	0.212	1.62075e-80	LMC
Maf	6.73012e-84	0.301871	0.529	0.222	1.11895e-79	MMC
Kctd12	1.01052e-83	0.575619	0.547	0.393	1.6801e-79	MMC
Calm2	1.08239e-83	0.401882	1	1	1.79959e-79	MMC
Hoxa9	9.76079e-83	0.2952	0.253	0.028	1.62283e-78	MMC
Adgrl3	1.12854e-82	0.351669	0.679	0.498	1.87631e-78	MMC
Slco3a1	1.57828e-82	0.31776	0.397	0.14	2.62405e-78	MMC
Rasgef1c	2.05301e-82	0.309922	0.477	0.224	3.41334e-78	MMC
Epha5	1.9867e-80	0.464722	0.661	0.364	3.30308e-76	MMC
Laptm4b	5.12578e-80	0.34237	0.792	0.718	8.52213e-76	MMC
Rpl22l1	6.38244e-80	-0.322896	0.98	0.997	1.06114e-75	LMC
Camk2d	8.18607e-79	-0.362376	0.299	0.592	1.36102e-74	LMC
Nell1	8.88182e-79	0.330342	0.477	0.254	1.47669e-74	MMC
Cd9	1.00492e-77	0.296897	0.318	0.073	1.67077e-73	MMC
Polr2m	4.009e-76	-0.313923	0.483	0.761	6.66536e-72	LMC
Rarb	7.24401e-76	0.333469	0.432	0.161	1.20439e-71	MMC
Gatm	1.99614e-75	-0.252656	0.178	0.475	3.31879e-71	LMC
St6galnac5	1.228e-74	0.339943	0.508	0.229	2.04168e-70	MMC
Pbx3	1.48542e-74	-0.410071	0.228	0.454	2.46966e-70	LMC
Rab3ip	1.05087e-73	0.267895	0.327	0.139	1.74718e-69	MMC
Gabrg1	4.00904e-73	-0.277258	0.008	0.181	6.66543e-69	LMC
Hspe1	4.01855e-71	-0.254056	0.985	0.997	6.68123e-67	LMC
Pcp4	4.29965e-71	-0.406461	0.095	0.317	7.1486e-67	LMC
Skap2	4.84374e-71	-0.302456	0.137	0.379	8.0532e-67	LMC
Nefl	5.18137e-71	-0.306775	0.999	1	8.61455e-67	LMC
Cbln1	2.3236e-70	0.387347	0.417	0.181	3.86322e-66	MMC
Gng5	3.65697e-70	-0.355182	0.685	0.874	6.08008e-66	LMC
Ezr	1.52121e-69	0.309788	0.257	0.095	2.52916e-65	MMC
Megf11	6.57276e-69	0.288077	0.446	0.234	1.09279e-64	MMC
Sox9	4.87538e-68	0.275675	0.314	0.085	8.10581e-64	MMC
Rassf4	4.13443e-67	0.292618	0.372	0.139	6.8739e-63	MMC
Khdrbs2	1.12306e-66	0.366397	0.62	0.456	1.8672e-62	MMC
Cadm2	3.52436e-66	-0.32731	0.419	0.691	5.8596e-62	LMC
Ctxn2	5.69102e-66	-0.274269	0.166	0.436	9.46189e-62	LMC
Runx1t1	2.20146e-65	0.449287	0.665	0.419	3.66015e-61	MMC
Kcnb2	2.09723e-60	0.281923	0.503	0.353	3.48686e-56	MMC
Pcbd1	2.19993e-60	-0.2652	0.238	0.509	3.65761e-56	LMC
Atp8a1	4.22374e-60	-0.261668	0.514	0.772	7.02239e-56	LMC
Cd81	6.28426e-60	0.339603	0.962	0.954	1.04482e-55	MMC
Tenm2	3.80921e-59	0.29026	0.398	0.182	6.33318e-55	MMC
Dtnbp1	4.59548e-59	-0.26149	0.35	0.63	7.64045e-55	LMC
Ldb2	1.50224e-58	0.318341	0.286	0.221	2.49763e-54	MMC
Tmeff2	9.54526e-57	-0.29626	0.298	0.485	1.587e-52	LMC
Prr13	1.92361e-56	0.294024	0.644	0.449	3.19819e-52	MMC
Malat1	5.02123e-56	0.275423	1	1	8.34829e-52	MMC
Ncam2	5.81081e-56	0.292306	0.393	0.224	9.66105e-52	MMC
Rasl11a	5.02989e-55	0.25683	0.258	0.087	8.3627e-51	MMC
Grip1	5.30807e-55	0.260432	0.488	0.313	8.8252e-51	MMC
Pcdh9	7.03936e-55	0.334823	0.78	0.588	1.17036e-50	MMC
Jak1	1.88106e-54	-0.267232	0.52	0.74	3.12744e-50	LMC
Med10	2.94687e-54	0.273228	0.76	0.698	4.89946e-50	MMC
Lin7a	4.36888e-54	0.368579	0.625	0.481	7.2637e-50	MMC
Pcdh7	1.31724e-52	0.309793	0.92	0.888	2.19005e-48	MMC
Ifitm2	2.81725e-52	-0.387233	0.46	0.711	4.68395e-48	LMC
Rnf152	2.95725e-52	-0.265266	0.264	0.529	4.91673e-48	LMC
Cplx2	4.17679e-52	0.2948	0.694	0.605	6.94433e-48	MMC
Pid1	1.20573e-51	-0.291606	0.307	0.52	2.00464e-47	LMC
Rmst	1.68381e-51	0.257907	0.359	0.138	2.7995e-47	MMC
Sema3c	1.79797e-51	0.33868	0.813	0.655	2.9893e-47	MMC
Efna5	3.14177e-51	-0.294716	0.233	0.468	5.2235e-47	LMC
Celf4	1.31842e-50	0.337774	0.772	0.658	2.192e-46	MMC
Gnas	2.21766e-50	-0.323581	0.94	0.979	3.68708e-46	LMC
Scg5	2.32453e-50	0.274518	0.675	0.584	3.86477e-46	MMC
Mrpl34	2.63048e-50	0.254196	0.923	0.892	4.37344e-46	MMC
Dner	6.52354e-49	-0.262786	0.491	0.724	1.0846e-44	LMC
Arl6ip1	6.66855e-48	0.297966	0.914	0.888	1.10871e-43	MMC
Rbp1	4.00733e-47	0.330126	0.994	0.98	6.66258e-43	MMC
Ckb	5.35022e-47	0.295334	0.905	0.883	8.89528e-43	MMC
Vim	1.38257e-46	0.357816	0.805	0.647	2.29866e-42	MMC
Rac3	1.97004e-46	-0.250188	0.636	0.818	3.27539e-42	LMC
Pcdh17	4.0333e-45	-0.325733	0.228	0.401	6.70576e-41	LMC
Sox11	8.52664e-45	-0.259764	1	1	1.41764e-40	LMC
Aplp2	3.35021e-44	0.261921	0.858	0.798	5.57006e-40	MMC
Crabp1	3.94704e-44	0.420191	0.282	0.098	6.56234e-40	MMC
Cyp26b1	4.23026e-44	0.295768	0.169	0.037	7.03323e-40	MMC
Scg2	1.31628e-43	-0.266435	0.37	0.567	2.18844e-39	LMC
Sv2c	2.34882e-43	0.256434	0.566	0.369	3.90515e-39	MMC
Unc5d	1.94055e-42	0.260737	0.435	0.251	3.22636e-38	MMC
Atp6v0b	4.5527e-41	0.267101	0.882	0.864	7.56933e-37	MMC
Npy	9.13259e-41	-0.980955	0.07	0.193	1.51838e-36	LMC
B230312C02Rik	1.45592e-40	-0.316138	0.055	0.206	2.42062e-36	LMC
Spock3	5.21498e-39	0.298771	0.513	0.389	8.67042e-35	MMC
Hsp90aa1	5.34744e-39	0.32518	0.994	0.994	8.89065e-35	MMC
Epha3	4.08326e-37	0.326501	0.373	0.174	6.78883e-33	MMC
Fabp5	5.52252e-34	-0.27235	0.978	0.997	9.18174e-30	LMC
Rhoc	3.23923e-33	0.265248	0.522	0.361	5.38555e-29	MMC
Nts	1.29331e-32	-0.281829	0.01	0.103	2.15026e-28	LMC
Epha4	7.90235e-32	-0.250759	0.693	0.76	1.31384e-27	LMC
Ubb	1.29083e-31	0.308217	1	1	2.14613e-27	MMC
Chodl	1.60815e-27	0.275363	0.677	0.515	2.67372e-23	MMC
Sst	4.90404e-26	-0.339377	0.047	0.123	8.15346e-22	LMC
Cbx3	6.5712e-20	0.28835	0.92	0.869	1.09253e-15	MMC
Xist	7.79165e-11	0.276091	0.37	0.374	1.29544e-06	MMC

## Sheet: S2b) LMC vs MMC in caudal
Supplementary Data S2b: Differentially expressed genes between LMC and MMC from lumbar sample (related to Supplementary Fig. 4a,b).
	p_val	avg_logFC	pct.1	pct.2	p_val_adj	group
Foxp1	0	-2.38527	0.108	0.962	0	LMC
Ntm	1.62415e-214	-1.02873	0.166	0.897	2.79288e-210	LMC
Rbp1	2.00849e-154	-0.789507	0.818	0.984	3.4538e-150	LMC
D930028M14Rik	9.80656e-151	-1.14915	0.084	0.636	1.68634e-146	LMC
S100a10	1.58185e-144	-0.64672	0.934	0.999	2.72015e-140	LMC
Syt4	5.67837e-142	-0.92677	0.187	0.768	9.76453e-138	LMC
Ptn	8.78699e-139	-0.879008	0.526	0.907	1.51101e-134	LMC
Aldh1a2	4.86692e-138	-0.988156	0.013	0.525	8.36915e-134	LMC
Tshz1	1.16339e-135	-1.01075	0.157	0.688	2.00057e-131	LMC
Hoxc10	2.70511e-126	-0.788218	0.645	0.975	4.6517e-122	LMC
Onecut2	8.40827e-117	-0.745037	0.187	0.684	1.44589e-112	LMC
Sst	6.30764e-116	-1.30004	0.03	0.508	1.08466e-111	LMC
Fxyd7	7.43317e-113	-0.613548	0.867	0.997	1.27821e-108	LMC
Isl1	7.04953e-110	-0.525645	0.753	0.569	1.21224e-105	LMC
Nfib	1.7192e-101	-0.73235	0.224	0.66	2.95634e-97	LMC
Snca	8.45372e-101	-0.733764	0.284	0.761	1.4537e-96	LMC
Tppp3	2.28845e-100	-0.611122	0.817	0.992	3.93522e-96	LMC
Lhx1os	2.35752e-100	-1.1054	0.046	0.433	4.05399e-96	LMC
Pcdh10	3.22413e-95	-0.607134	0.226	0.661	5.54422e-91	LMC
Brinp3	3.65265e-93	-0.585792	0.008	0.379	6.2811e-89	LMC
Etv4	2.14711e-92	-0.956503	0.018	0.369	3.69218e-88	LMC
Prph	1.10249e-91	-0.806502	0.195	0.638	1.89584e-87	LMC
Unc5c	1.33274e-89	-0.674913	0.243	0.611	2.29178e-85	LMC
Olfm1	4.14591e-88	-0.548922	0.468	0.872	7.1293e-84	LMC
Mafb	5.70371e-88	-0.546812	0.033	0.424	9.80811e-84	LMC
Pcdh17	6.95398e-85	-0.671105	0.104	0.495	1.19581e-80	LMC
Spock1	2.91933e-84	-0.514703	0.257	0.715	5.02008e-80	LMC
Kcnab1	1.38314e-82	-0.469787	0.141	0.567	2.37845e-78	LMC
Gfra1	4.55395e-82	-0.402558	0.084	0.519	7.83097e-78	LMC
Camk2d	6.16147e-81	-0.51288	0.247	0.686	1.05953e-76	LMC
Lrp1b	9.41914e-81	-0.56599	0.029	0.396	1.61971e-76	LMC
Ret	5.28305e-80	-0.50486	0.304	0.731	9.08473e-76	LMC
S100a11	1.4476e-78	-0.504161	0.157	0.565	2.4893e-74	LMC
Efna5	6.44044e-76	-0.570143	0.251	0.646	1.1075e-71	LMC
Anxa2	2.90368e-75	-0.723717	0.297	0.69	4.99317e-71	LMC
Selm	1.09976e-73	-0.528767	0.655	0.928	1.89114e-69	LMC
Glra2	1.46856e-73	-0.548126	0.422	0.784	2.52533e-69	LMC
Rgs10	2.04159e-73	-0.475765	0.132	0.537	3.51071e-69	LMC
Mpped2	7.00586e-72	-1.06216	0.117	0.365	1.20473e-67	LMC
Sncg	3.2085e-70	-0.538489	0.997	0.999	5.51733e-66	LMC
Fxyd6	8.36771e-70	-0.363191	0.957	0.996	1.43891e-65	LMC
Negr1	4.37002e-69	-0.484725	0.293	0.699	7.51469e-65	LMC
Ccdc184	1.55762e-67	-0.369357	0.314	0.757	2.67849e-63	LMC
Lix1	7.99968e-67	-0.388182	0.105	0.488	1.37562e-62	LMC
Ppp1r1c	1.74221e-66	-0.502949	0.093	0.435	2.9959e-62	LMC
Tgfb2	1.3771e-63	-0.454069	0.068	0.395	2.36806e-59	LMC
Sobp	1.08146e-62	-0.388273	0.378	0.75	1.85968e-58	LMC
Socs2	1.3897e-61	-0.526147	0.314	0.727	2.38973e-57	LMC
1500009C09Rik	2.07136e-61	-0.313784	0.087	0.451	3.56192e-57	LMC
Lmo1	2.12845e-61	-0.254157	0.011	0.283	3.66009e-57	LMC
Abat	1.70998e-60	-0.338177	0.093	0.459	2.94048e-56	LMC
Ccnd2	1.93987e-60	-0.33528	0.016	0.299	3.33581e-56	LMC
Robo2	1.10244e-59	-0.486838	0.251	0.644	1.89576e-55	LMC
1810041L15Rik	3.79469e-58	-0.287994	0.043	0.357	6.52534e-54	LMC
Lgals1	6.76738e-58	-0.797122	0.314	0.642	1.16372e-53	LMC
Lhx1	1.13392e-57	-0.323883	0.021	0.304	1.94989e-53	LMC
Car10	1.28582e-57	-0.276793	0.004	0.251	2.2111e-53	LMC
Gng5	2.23851e-57	-0.469448	0.754	0.953	3.84934e-53	LMC
Mgat4c	3.52965e-57	-0.416666	0.03	0.305	6.06959e-53	LMC
Spats2l	5.64946e-57	-0.321046	0.063	0.379	9.71482e-53	LMC
Scg2	7.46781e-57	-0.424846	0.108	0.428	1.28416e-52	LMC
Nkx6-1	5.19678e-56	-0.341479	0.039	0.338	8.93638e-52	LMC
Id4	1.13527e-55	-0.29115	0.083	0.426	1.95221e-51	LMC
Col4a2	5.3187e-54	-0.27224	0.029	0.309	9.14603e-50	LMC
Nrip1	8.89233e-54	-0.349034	0.067	0.365	1.52912e-49	LMC
Igfbp2	1.70665e-51	-0.264643	0.072	0.379	2.93476e-47	LMC
Enc1	3.2805e-50	-0.320089	0.041	0.323	5.64115e-46	LMC
Tshz3	1.03747e-49	-0.290254	0.075	0.384	1.78404e-45	LMC
Gpx3	7.53374e-49	-0.392029	0.374	0.686	1.2955e-44	LMC
Mrpl54	8.90602e-49	-0.346859	0.745	0.946	1.53148e-44	LMC
2900055J20Rik	1.17605e-48	-0.39646	0.17	0.527	2.02234e-44	LMC
Opcml	1.26129e-48	-0.319369	0.214	0.58	2.16891e-44	LMC
Pld5	3.77885e-48	-0.294193	0.083	0.393	6.49812e-44	LMC
Sox4	9.82375e-48	-0.427236	0.917	0.986	1.68929e-43	LMC
Csrp2	5.77678e-47	-0.437619	0.682	0.884	9.93375e-43	LMC
Igf1	1.27317e-46	-0.501347	0.011	0.211	2.18935e-42	LMC
Rcan2	4.33782e-46	-0.379771	0.524	0.831	7.45931e-42	LMC
Akap12	1.49762e-44	-0.349918	0.722	0.938	2.5753e-40	LMC
BC030500	7.44943e-44	-0.371761	0.066	0.304	1.281e-39	LMC
Dfna5	1.45064e-43	-0.365053	0.404	0.668	2.49452e-39	LMC
Klhdc8b	1.80625e-42	-0.284923	0.211	0.533	3.10603e-38	LMC
Fam19a2	9.57967e-42	-0.287837	0.07	0.347	1.64732e-37	LMC
Spon1	3.86795e-41	-0.277798	0.02	0.225	6.65132e-37	LMC
Rgs4	1.86336e-40	-0.347083	0.032	0.259	3.20423e-36	LMC
Sms	8.86934e-40	-0.292778	0.946	0.988	1.52517e-35	LMC
Celf4	2.39905e-39	-0.380711	0.566	0.754	4.1254e-35	LMC
Fut9	2.42145e-39	-0.317717	0.067	0.277	4.16392e-35	LMC
Pappa	3.76847e-39	-0.262037	0.046	0.274	6.48027e-35	LMC
Caly	3.89346e-39	-0.268434	0.375	0.713	6.69519e-35	LMC
Sdc3	2.48058e-38	-0.301866	0.445	0.755	4.2656e-34	LMC
Chodl	5.8136e-38	-0.52006	0.387	0.655	9.99706e-34	LMC
Glrx	1.78442e-37	-0.29801	0.4	0.724	3.0685e-33	LMC
Hpcal1	2.55777e-37	-0.312625	0.393	0.653	4.39834e-33	LMC
Cit	7.47301e-37	-0.290968	0.228	0.549	1.28506e-32	LMC
Limch1	9.72448e-37	-0.280357	0.184	0.458	1.67222e-32	LMC
Ttc28	4.50189e-36	-0.319316	0.229	0.529	7.74145e-32	LMC
Zfp804a	8.64991e-36	-0.254105	0.074	0.32	1.48744e-31	LMC
Uchl1	1.0474e-35	-0.324119	0.974	0.999	1.80111e-31	LMC
Zcchc12	1.84289e-34	-0.255157	0.186	0.476	3.16903e-30	LMC
Cartpt	4.84386e-34	-0.46059	0.007	0.166	8.32949e-30	LMC
Nefh	9.09146e-32	-0.254305	0.166	0.437	1.56337e-27	LMC
Jak1	5.90701e-31	-0.269558	0.432	0.715	1.01577e-26	LMC
Gnas	1.92484e-30	-0.29686	0.851	0.975	3.30995e-26	LMC
Snap25	1.93161e-30	-0.327964	0.874	0.95	3.3216e-26	LMC
Ahi1	1.19484e-29	-0.269456	0.65	0.877	2.05464e-25	LMC
Tle4	5.71681e-29	-0.253336	0.175	0.414	9.83063e-25	LMC
Sec61b	2.68769e-27	-0.251574	0.95	0.987	4.62175e-23	LMC
Tagln2	4.4314e-27	-0.343754	0.321	0.587	7.62023e-23	LMC
Khdrbs2	1.15603e-26	-0.254783	0.289	0.556	1.98791e-22	LMC
Aplp2	1.08958e-24	-0.256146	0.738	0.846	1.87364e-20	LMC
Ikzf2	1.52876e-23	-0.303186	0.043	0.141	2.62886e-19	LMC
AI593442	3.29783e-23	-0.252745	0.251	0.473	5.67095e-19	LMC
Hoxd10	1.21718e-20	-0.286731	0.646	0.743	2.09307e-16	LMC
Gm29666	2.12922e-17	-0.409194	0.116	0.272	3.66141e-13	LMC
Crabp2	2.65679e-15	-0.30073	0.813	0.9	4.56861e-11	LMC
Pou3f1	1.24117e-250	1.07795	0.874	0.074	2.13432e-246	MMC
Lhx4	8.19568e-233	0.988948	0.793	0.045	1.40933e-228	MMC
Epha3	4.41185e-217	1.1608	0.928	0.37	7.58662e-213	MMC
Hmgb3	5.19927e-200	0.773487	0.997	0.97	8.94067e-196	MMC
Ina	8.74908e-193	0.590595	1	1	1.50449e-188	MMC
Nxph4	9.12432e-193	0.767284	0.72	0.041	1.56902e-188	MMC
Gm2694	3.08167e-188	1.03533	0.864	0.225	5.29923e-184	MMC
Uts2	5.13085e-177	1.59464	0.628	0.014	8.82301e-173	MMC
Mecom	1.83089e-172	0.754219	0.607	0.008	3.1484e-168	MMC
Nrxn3	4.27248e-169	0.868201	0.909	0.379	7.34695e-165	MMC
Casz1	1.01309e-163	0.847875	0.767	0.135	1.74212e-159	MMC
Lhx3	9.94854e-162	0.634821	0.575	0.006	1.71075e-157	MMC
Meis2	6.29447e-160	0.920688	0.974	0.442	1.0824e-155	MMC
Bcl11a	6.65781e-145	0.797827	0.704	0.103	1.14488e-140	MMC
Igfbp5	6.98117e-140	0.998539	0.951	0.62	1.20048e-135	MMC
Slit2	7.07767e-140	0.697621	0.999	0.994	1.21708e-135	MMC
Nwd2	2.33098e-130	0.662457	0.657	0.087	4.00835e-126	MMC
Sp8	6.4755e-125	0.830731	0.484	0.012	1.11353e-120	MMC
Gm17750	7.52355e-124	0.697299	0.524	0.03	1.29375e-119	MMC
Ldb2	1.67798e-122	0.752054	0.689	0.216	2.88546e-118	MMC
Alcam	1.7266e-122	0.922454	0.947	0.525	2.96906e-118	MMC
Elavl4	9.00673e-115	0.586955	0.996	0.957	1.5488e-110	MMC
Runx1t1	4.83452e-110	0.84482	0.866	0.446	8.31344e-106	MMC
Neurod1	6.28461e-109	0.697521	0.589	0.106	1.0807e-104	MMC
Epha5	1.04406e-105	0.744017	0.87	0.422	1.79537e-101	MMC
Cbln1	5.09888e-95	0.555651	0.542	0.079	8.76803e-91	MMC
Ube2ql1	3.01294e-92	0.579607	0.892	0.715	5.18105e-88	MMC
Mnx1	5.0747e-90	0.571487	0.655	0.245	8.72645e-86	MMC
Hoxb13	1.79251e-81	0.57736	0.333	0.009	3.08241e-77	MMC
Hoxc13	1.88038e-81	0.407286	0.354	0.01	3.2335e-77	MMC
Pbx3	5.68147e-80	0.465076	0.759	0.292	9.76986e-76	MMC
Cox7c	5.93415e-79	0.275173	1	1	1.02044e-74	MMC
Dach1	6.64107e-77	0.57587	0.767	0.388	1.142e-72	MMC
RP23-291B1.2	4.57391e-73	0.465289	0.621	0.177	7.8653e-69	MMC
Fgf9	7.67518e-73	0.438768	0.489	0.137	1.31982e-68	MMC
Lmo4	1.40241e-71	0.553614	0.625	0.268	2.41158e-67	MMC
Il6st	5.893e-70	0.426388	0.505	0.232	1.01336e-65	MMC
Meis1	8.33835e-70	0.547618	0.829	0.458	1.43386e-65	MMC
St6galnac5	3.09542e-68	0.417332	0.425	0.083	5.32288e-64	MMC
Apbb2	1.09498e-67	0.456655	0.808	0.706	1.88293e-63	MMC
C130071C03Rik	1.12148e-67	0.340459	0.341	0.034	1.9285e-63	MMC
Lin7a	1.992e-67	0.47915	0.567	0.223	3.42544e-63	MMC
Rxrg	5.1633e-65	0.447385	0.518	0.142	8.87881e-61	MMC
Crtac1	4.3779e-64	0.380595	0.461	0.125	7.52823e-60	MMC
Cadm1	6.6652e-64	0.495301	0.814	0.48	1.14615e-59	MMC
Ube2e3	3.00223e-62	0.427153	0.867	0.771	5.16263e-58	MMC
AW551984	4.70035e-61	0.529978	0.751	0.454	8.08273e-57	MMC
Rgma	7.44316e-60	0.399882	0.487	0.16	1.27993e-55	MMC
Snx10	1.70524e-58	0.373269	0.692	0.493	2.93233e-54	MMC
Lifr	3.95238e-55	0.442697	0.607	0.304	6.79651e-51	MMC
Atp2b1	2.10403e-54	0.457663	0.978	0.885	3.61808e-50	MMC
Cdh13	6.89776e-53	0.455135	0.599	0.269	1.18614e-48	MMC
Mzt1	1.55533e-52	0.370548	0.851	0.762	2.67454e-48	MMC
Chchd2	8.08402e-50	0.280487	0.999	1	1.39013e-45	MMC
Nacc2	9.76719e-50	0.292302	0.367	0.123	1.67957e-45	MMC
Cbln2	1.20894e-48	0.496815	0.526	0.189	2.0789e-44	MMC
Crmp1	1.46472e-48	0.318974	1	0.999	2.51874e-44	MMC
Rasgef1c	6.55857e-47	0.335844	0.514	0.219	1.12781e-42	MMC
Mir124-2hg	1.68747e-46	0.393813	0.758	0.571	2.90177e-42	MMC
Zfhx3	1.86767e-46	0.476039	0.779	0.461	3.21164e-42	MMC
Pcdh9	2.87761e-46	0.381288	0.887	0.63	4.94833e-42	MMC
Klhl1	4.96433e-46	0.30939	0.224	0.019	8.53667e-42	MMC
Dlc1	2.27228e-45	0.331167	0.379	0.107	3.90741e-41	MMC
Mn1	2.06295e-44	0.360506	0.446	0.138	3.54745e-40	MMC
Gm5868	9.13535e-44	0.317196	0.457	0.208	1.57091e-39	MMC
Aldh1a3	2.00314e-43	0.3443	0.289	0.044	3.4446e-39	MMC
Ramp3	2.42706e-43	0.32696	0.276	0.054	4.17356e-39	MMC
Sema6a	3.24101e-43	0.380565	0.628	0.362	5.57324e-39	MMC
Map1b	2.43808e-42	0.333212	0.999	0.999	4.19252e-38	MMC
Myt1	2.55784e-42	0.315383	0.447	0.191	4.39847e-38	MMC
Edil3	2.75305e-42	0.378681	0.578	0.282	4.73414e-38	MMC
Lrrc4c	2.25733e-41	0.363218	0.561	0.299	3.88171e-37	MMC
Slc10a4	5.20242e-41	0.350161	0.814	0.662	8.94608e-37	MMC
Magi1	8.63546e-41	0.316902	0.437	0.204	1.48495e-36	MMC
Btbd3	1.62018e-40	0.331912	0.395	0.177	2.78606e-36	MMC
Cpne5	1.00662e-38	0.318648	0.491	0.309	1.73098e-34	MMC
Adgrl3	4.69381e-38	0.374776	0.633	0.364	8.07147e-34	MMC
Ntf3	3.84217e-36	0.327288	0.612	0.439	6.607e-32	MMC
Calm2	6.75978e-36	0.262479	1	1	1.16241e-31	MMC
Megf11	1.05834e-35	0.311175	0.461	0.22	1.81992e-31	MMC
Sez6	3.07798e-35	0.270544	0.332	0.12	5.29289e-31	MMC
Mb21d2	4.01112e-34	0.284745	0.513	0.344	6.89753e-30	MMC
Fat3	6.85756e-33	0.289615	0.576	0.382	1.17923e-28	MMC
Islr2	3.18184e-32	0.268384	0.704	0.616	5.47149e-28	MMC
Kctd8	3.59086e-32	0.317239	0.367	0.123	6.17484e-28	MMC
Pole4	5.82209e-32	0.272506	0.855	0.81	1.00117e-27	MMC
Mgst3	2.84764e-30	0.335249	0.988	0.934	4.89679e-26	MMC
Tmem256	6.04225e-30	0.284281	0.984	0.96	1.03903e-25	MMC
Adgra1	6.73048e-30	0.255707	0.424	0.256	1.15737e-25	MMC
Pitpnc1	1.20711e-29	0.290785	0.862	0.796	2.07575e-25	MMC
Prr13	1.54834e-29	0.288059	0.651	0.519	2.66253e-25	MMC
Zfhx4	2.16659e-29	0.296162	0.192	0.025	3.72567e-25	MMC
2810001G20Rik	5.30875e-29	0.261563	0.705	0.653	9.12892e-25	MMC
Foxn3	5.39379e-27	0.27086	0.526	0.357	9.27517e-23	MMC
Fign	1.34845e-25	0.382291	0.328	0.136	2.3188e-21	MMC
Mrpl34	2.10663e-25	0.259442	0.916	0.887	3.62257e-21	MMC
Gria3	5.60251e-25	0.268185	0.421	0.191	9.63408e-21	MMC
Malat1	8.0649e-25	0.30334	1	0.997	1.38684e-20	MMC
Ntrk3	4.68767e-24	0.283255	0.568	0.361	8.06092e-20	MMC
Pid1	1.14112e-23	0.297283	0.493	0.25	1.96227e-19	MMC
Igf1r	3.27573e-23	0.253339	0.625	0.484	5.63294e-19	MMC
Cplx2	1.06135e-22	0.284037	0.717	0.592	1.82509e-18	MMC
Kif26b	1.44789e-22	0.274839	0.511	0.318	2.48979e-18	MMC
Sema3c	1.49717e-22	0.330424	0.757	0.616	2.57454e-18	MMC
Lrfn5	1.89437e-18	0.271807	0.554	0.405	3.25756e-14	MMC
Crabp1	2.645e-16	0.360691	0.23	0.089	4.54834e-12	MMC
Xist	2.73583e-07	0.352331	0.384	0.354	0.00470453	MMC
