# Supplementary material for: Single-cell transcriptomic analysis reveals diversity within mammalian spinal motor neurons
Source: Nat Commun. 2023 Jan 3;14:46. doi: 10.1038/s41467-022-35574-x (PMC9810664; doi:10.1038/s41467-022-35574-x)
Supplement: Supplementary file 9 — Source Data [file 41467_2022_35574_MOESM9_ESM.xlsx]

## Sheet: scRNA-seq
ScRNA-seq
Samples	biological replicate	CellRanger (cell number)	after quality filtering	Motor neurons (MNs)	Interneurons (INs)	LMC	MMC
rostral	1	5528	5460	5162	300	1475	1594
caudal	1	5288	5242	4699	435	774	-
12 embryos from 2 pregnant mice were pooled, rostral and caudal segments were dissected and processed separately.

## Sheet: Fig.4
Fig.4h
Brachial	Zfhx4+Isl1-Foxp1+				Total Foxp1				% of Zfhx4+Isl1- in LMC MNs
	Region				Region				Region
Subject_ID	1	2	3	4	1	2	3	4	1	2	3	4
Embryo1	30	6	7	14	167	192	192	164	17.96	3.13	3.65	8.54
Embryo2	21	3	1	3	185	222	139	200	11.35	1.35	0.72	1.5
Embryo3	21	5	4	7	178	174	179	202	11.8	2.87	2.23	3.47
	Zfhx4+Isl1-Foxp1+								% of Zfhx4+Isl1+ in LMC MNs
	Region								Region
Subject_ID	1	2	3	4					1	2	3	4
Embryo1	1	3	0	0					0.6	1.56	0	0
Embryo2	0	0	0	0					0	0	0	0
Embryo3	0	0	0	0					0	0	0	0

## Sheet: Fig.6
Fig.6c								Fig. 6e, Fig. 6g
									Brachial										Lumbar
					% ofGrp+ in LMC MNs			Fig. 6e	Slc18a3				Grp		% of Grp+ in LMC MNs				Slc18a3				Grp		% of Grp+ in LMC MNs
	Brachial		Lumbar		Segment				Region			Region			Region				Region			Region			Region
Subject_ID	Slc18a3	Grp	Slc18a3	Grp	Brachial	Lumbar		Subject_ID	1	2	3	1	2	3	1	2	3		1	2	3	1	2	3	1	2	3
Embryo4	551	248	543	11	45	2		Embryo4	173	147	231	61	65	122	35	44	53		167	193	183	9	0	2	5	0	1
Embryo5	484	216	459	3	45	1		Embryo5	133	209	142	41	110	65	31	53	46		210	140	109	2	0	1	1	0	1
Embryo6	596	264	548	4	44	1		Embryo6	176	229	191	45	135	84	26	59	44		184	153	211	0	0	4	0	0	2
					% of Npy+ in LMC MNs
	Brachial		Lumbar		Segment
Subject_ID	Chat	Npy	Chat	Npy	Brachial	Lumbar
Embryo7	340	72	416	51	21	12
Embryo8	345	72	313	42	21	13
Embryo9	409	114	365	45	28	12
									Brachial										Lumbar
					% of Igf1+ in LMC MNs				Chat			Igf1			% of Igf1+ in LMC MNs				Chat			Igf1			% of Igf1+ in LMC MNs
	Brachial		Lumbar		Segment			Fig. 6g	Region			Region			Region				Region			Region			Region
Subject_ID	Chat	Igf1	Chat	Igf1	Brachial	Lumbar		Subject_ID	1	2	3	1	2	3	1	2	3		1	2	3	1	2	3	1	2	3
Embryo7	340	44	416	174	13	42		Embryo7	115	121	104	25	5	14	22	4	13		112	162	142	23	84	67	21	52	47
Embryo8	345	63	313	115	18	37		Embryo8	117	116	112	32	18	13	27	16	12		88	83	142	14	36	65	16	43	46
Embryo9	417	84	365	120	20	33		Embryo9	162	170	85	33	36	15	20	21	18		89	130	146	13	56	51	15	43	35

## Sheet: Fig.7
Fig.7i
	Total Foxp1				Nkx6.1+Isl1-				% of Nkx6.1+Isl1- in LMC MNs						Total Foxp1				Nkx6.1+Isl1-				% of Nkx6.1+Isl1- in LMC MNs
Brachial	Region				Region				Region					Lumbar	Region				Region				Region
Subject_ID	1	2	3	4	1	2	3	4	1	2	3	4		Subject_ID	1	2	3	4	1	2	3	4	1	2	3	4
Embryo10	259	180	170	204	1	0	0	2	0	0	0	1		Embryo10	194	128	151	223	0	0	0	19	0	0	0	9
Embryo11	85	180	193	128	0	0	0	0	0	0	0	0		Embryo11	135	214	219	247	0	2	0	19	0	1	0	8
Embryo12	258	221	209	238	0	0	0	1	0	0	0	0		Embryo12	225	225	209	213	0	0	4	10	0	0	2	5
					Nkx6.1+Isl1+				% of Nkx6.1+Isl1+ in LMC MNs										Nkx6.1+Isl1+				% of Nkx6.1+Isl1+ in LMC MNs
Brachial					Region				Region					Lumbar					Region				Region
Subject_ID					1	2	3	4	1	2	3	4		Subject_ID					1	2	3	4	1	2	3	4
Embryo10					20	9	7	35	8	5	4	17		Embryo10					20	21	41	83	10	16	27	37
Embryo11					10	10	5	49	12	6	3	38		Embryo11					5	67	89	84	4	31	41	34
Embryo12					5	8	15	59	2	4	7	25		Embryo12					26	45	52	61	12	20	25	29

## Sheet: Fig.8
Fig. 8d							Fig. 8e							Fig. 8h
Subject_ID	Subtype	total Mecom	Nr2f2	Nr2f2/Mecom (each section)	ratio of Nr2f2 in MMC (average sections)		Subject_ID	mean_x	mean_y	sd_x	sd_y			Subject_ID	Subtype	Nrp2	Total subtype cells	Nrp2 transcript number/ cell number
Embryo13	Nr2f2	32	6	0.19	0.29		Embryo43	164.086	-279.082	25.4004	15.5625			Embryo56	Nr2f2+	131	17	7.71
		36	10	0.28			Embryo44	160.119	-319.953	19.9868	19.4377			Embryo57	Nr2f2+	111	10	11.1
		24	10	0.42			Embryo45	140.019	-319.449	24.2687	15.0451			Embryo58	Nr2f2+	46	7	6.57
Embryo14	Nr2f2	47	16	0.34	0.38		Embryo46	175.918	-336.583	15.5208	29.2183			Embryo59	Nr2f2+	131	15	8.73
		34	14	0.41			Embryo47	160.384	-333.573	29.573	14.4744			Embryo60	Nr2f2+	124	12	10.33
Embryo15	Nr2f2	19	5	0.26	0.35		Embryo48	175.152	-296.51	22.3616	30.0184			Embryo56	Satb2+	134	9	14.89
		23	10	0.43			Embryo49	170.132	-314.044	24.7797	19.104			Embryo57	Satb2+	245	11	22.27
Embryo16	Nr2f2	17	6	0.35	0.33		Embryo50	203.12	-305.6	26.6103	22.4716			Embryo58	Satb2+	340	18	18.89
		24	9	0.38			Embryo51	179.439	-313.78	21.5045	18.8028			Embryo59	Satb2+	134	5	26.8
		60	16	0.27			Embryo52	177.167	-299.059	26.4732	21.6396			Embryo60	Satb2+	122	10	12.2
Embryo17	Nr2f2	18	6	0.33	0.34		Embryo53	140.067	-327.637	27.9118	15.3399
		25	9	0.36			Embryo54	158.352	-298.848	21.7696	30.3726
		57	21	0.37			Embryo55	155.566	-316.467	24.54	14.0291
		41	12	0.29
Embryo18	Nr2f2	30	12	0.4	0.32
		22	10	0.45
		56	15	0.27
		40	6	0.15
Embryo19	Nr2f2	19	11	0.58	0.4
		38	6	0.16
		39	18	0.46
Embryo20	Nr2f2	32	13	0.41	0.39
		59	19	0.32
		44	19	0.43
Embryo21	Nr2f2	24	9	0.38	0.38
		48	15	0.31
		39	18	0.46
Embryo22	Nr2f2	46	16	0.35	0.36
		30	11	0.37
Subject_ID	Subtype	total Mecom	Satb2	Satb2/Mecom (each section)	ratio of Satb2 in MMC (average sections)
Embryo23	Satb2	38	22	0.58	0.64
		35	24	0.69
		29	19	0.66
Embryo24	Satb2	42	29	0.69	0.63
		25	15	0.6
		27	16	0.59
Embryo25	Satb2	33	20	0.61	0.64
		35	17	0.49
		16	13	0.81
Embryo26	Satb2	25	10	0.4	0.58
		46	27	0.59
		39	29	0.74
Embryo27	Satb2	26	12	0.46	0.55
		62	39	0.63
Embryo28	Satb2	56	34	0.61	0.55
		44	21	0.48
Embryo29	Satb2	18	9	0.5	0.59
		30	15	0.5
		46	35	0.76
Embryo30	Satb2	33	18	0.55	0.57
		20	9	0.45
		37	26	0.7
Embryo31	Satb2	31	20	0.65	0.62
		20	10	0.5
		20	14	0.7
Embryo32	Satb2	25	19	0.76	0.6
		43	18	0.42
		38	24	0.63
Subject_ID	Subtype	total Mecom	Bcl11b	Bcl11b/Mecom (each section)	ratio of Bcl11b in MMC (average sections)
Embryo33	Bcl11b	34	28	0.823529	0.657968
		28	16	0.571429
		19	11	0.578947
Embryo34	Bcl11b	17	7	0.411765	0.548166
		37	23	0.62
		18	11	0.61
Embryo35	Bcl11b	29	19	0.66	0.45
		37	19	0.51
		26	5	0.19
Embryo36	Bcl11b	23	11	0.48	0.53
		51	33	0.65
		22	10	0.45
Embryo37	Bcl11b	17	8	0.47	0.53
		44	20	0.45
		31	21	0.68
Embryo38	Bcl11b	25	11	0.44	0.34
		58	16	0.28
		31	9	0.29
Embryo39	Bcl11b	28	17	0.61	0.54
		34	18	0.53
		37	18	0.49
Embryo40	Bcl11b	28	20	0.71	0.61
		42	21	0.5
		31	19	0.61
Embryo41	Bcl11b	29	24	0.83	0.7
		33	17	0.52
		31	23	0.74
Embryo42	Bcl11b	29	23	0.79	0.48
		20	5	0.25
		27	6	0.4

## Sheet: SuppFig.1
SuppFig. 1b and 1c
Rostral		GFP high							GFP medium									GFP negative
	dCp	2^(-dCp)	dCp	2^(-dCp)	dCp	2^(-dCp)	dCp	2^(-dCp)	dCp	2^(-dCp)	dCp	2^(-dCp)	dCp	2^(-dCp)	dCp	2^(-dCp)	dCp	2^(-dCp)	dCp	2^(-dCp)	dCp	2^(-dCp)	dCp	2^(-dCp)
	Experiment 1		Experiment 2		Experiment 3		Experiment 4		Experiment 1		Experiment 2		Experiment 3		Experiment 4		Experiment 1		Experiment 2		Experiment 3		Experiment 4
Mnx1	4.01	0.06	4.61	0.04	5.16	0.03	4.31	0.05	7.28	0.01	8.76	0	8.64	0	8.56	0	8.28	0	11.17	0	8.44	0	8.64	0
Isl1	1.38	0.39	1.3	0.41	1.4	0.38	-0.05	1.04	1.65	0.32	2.81	0.14	2.41	0.19	3.03	0.12	3.6	0.08	2.68	0.16	5.06	0.03	4.9	0.03
Chat	3.02	0.12	4.01	0.06	4.01	0.06	3.54	0.09	5.11	0.03	5.41	0.02	8.38	0	8.42	0	12.67	0	9.43	0	11.9	0	12.78	0
En1	8.27	0	8.03	0	7.75	0	7.09	0.01	4.42	0.05	5.75	0.02	5.62	0.02	5.98	0.02	6.96	0.01	8.35	0	6.89	0.01	6.53	0.01
GFP	-2.34	5.05	-2.46	5.5	-1.8	3.47	0.02	0.99	0.53	0.69	-0.07	1.05	0.98	0.51	4.55	0.04	5.99	0.02	5.82	0.02	3.95	0.06	5.61	0.02
Caudal
		GFP high								GFP medium								GFP negative
	Experiment 1		Experiment 3		Experiment 4				Experiment 1		Experiment 3		Experiment 4				Experiment 1		Experiment 3		Experiment 4
Mnx1	3.98	0.06	3.93	0.07	4.7	0.04			7.43	0.01	7.61	0.01	9.05	0			9.56	0	9.28	0	11.98	0
Isl1	1.46	0.36	1.45	0.37	1.37	0.39			1.39	0.38	1.72	0.3	2.32	0.2			5	0.03	4.14	0.06	4.57	0.04
Chat	4.44	0.05	4.08	0.06	4.4	0.05			7.58	0.01	5.82	0.02	6.57	0.01			14.58	0	12.94	0	14.31	0
En1	7.16	0.01	9.09	0	10.95	0			3.06	0.12	4.08	0.06	3.38	0.1			7.38	0.01	8.25	0	9.36	0
GFP	-1.36	2.57	-2.7	6.5	-2.2	4.59			1.03	0.49	-0.25	1.19	-0.52	1.43			6.61	0.01	5.4	0.02	8.37	0
		Rostral								Caudal
	Experiment 1		Experiment 3		Experiment 4				Experiment 1		Experiment 3		Experiment 4
Hoxc6	1.52	0.35	1.93	0.26	2.07	0.24			7.19	0.01	7.15	0.01	6.82	0.01
Hoxd10	13.8	0	10.39	0	13.61	0			2.16	0.22	2.08	0.24	1.89	0.27
Hoxc9	2.69	0.15	3.4	0.09	2.42	0.19			5.03	0.03	5.03	0.03	5.13	0.03

## Sheet: SuppFig.9
SuppFig. 9b, 9e, 9f
% of Npy+ in LMC MNs
E13.5	Chat			Npy			Brachial					Chat			Npy			Lumbar
SuppFig.9b	Region			Region			Region					Region			Region			Region
Subject_ID	1	2	3	1	2	3	1	2	3			1	2	3	1	2	3	1	2	3
Embryo7	115	121	104	47	20	5	41	17	5			112	162	142	12	14	25	11	9	18
Embryo8	117	116	112	40	24	8	34	21	7			88	83	142	10	8	24	11	10	17
Embryo9	154	170	85	83	28	3	54	16	4			89	130	146	5	15	25	6	12	17
E14.5
% of Npy+ in LMC MNs
	Total Chat			Npy			Brachial					Total Chat			Npy			Lumbar
SuppFig.9e	Region			Region			Region					Region			Region			Region
Subject_ID	1	2	3	1	2	3	1	2	3		Subject_ID	1	2	3	1	2	3	1	2	3
Embryo61	87	104	52	49	8	1	56	8	2		Embryo61	57	126	125	10	24	17	18	19	14
Embryo62	101	119	72	55	6	2	54	5	3		Embryo62	136	84	28	17	4	5	13	5	18
Embryo63	59	114	67	25	8	2	42	7	3		Embryo63	55	81	75	2	8	6	4	10	8
% of Grp+ in LMC MNs
	Total Slc18a3			Grp								Total Slc18a3			Grp
SuppFig.9f	Region			Region			Region					Region			Region			Region
Subject_ID	1	2	3	1	2	3	1	2	3		Subject_ID	1	2	3	1	2	3	1	2	3
Embryo64	201	139	203	39	54	19	19	39	9		Embryo64	197	123	149	0	0	2	0	0	1
Embryo65	121	191	121	23	24	12	19	13	10		Embryo65	79	84	170	2	0	0	3	0	0
Embryo66	111	197	108	16	36	16	14	18	15		Embryo66	100	156	138	0	1	0	0	1	0

## Sheet: SuppFig.12
SuppFig.12a
ratio of cells in MMC
Subject_ID	Total cells	Nr2f2+Bcl11b+	ratio of Nr2f2+Bcl11b+/total cells	Nr2f2+Bcl11b+ in MMC (average sections)	Satb2+Bcl11b+	ratio of Satb2+Bcl11b+/total cells	Satb2+Bcl11b+ in MMC (average sections)	Nr2f2+Satb2+	ratio of Nr2f2+Satb2+ /total cells	Nr2f2+Satb2+ in MMC (average sections)
Embryo67	29	14	0.48	0.39	10	0.34	0.38	0	0	0
	27	8	0.3		11	0.41		0	0
Embryo68	30	0	0	0.16	9	0.3	0.28	0	0	0.01
	48	3	0.06		10	0.208333		1	0.02
	37	15	0.41		12	0.324324		0	0
Embryo69	50	13	0.26	0.22	5	0.1	0.14	0	0	0
	29	5	0.17		5	0.17		0	0
Embryo70	45	3	0.07	0.04	5	0.11	0.16	0	0	0.01
	46	1	0.02		9	0.2		1	0.02
	48	1	0.02		8	0.17		0	0
Embryo71	20	0	0	0.03	0	0	0.02	0	0	0
	21	1	0.05		0	0		0	0
	43	2	0.05		2	0.05		0	0
Embryo72	44	3	0.07	0.05	3	0.07	0.09	0	0	0
	27	1	0.04		3	0.11		0	0
Embryo73	29	2	0.07	0.07	3	0.1	0.1	0	0	0
	42	3	0.07		4	0.1		0	0
Embryo74	24	4	0.17	0.13	0	0	0.03	0	0	0
	20	2	0.1		1	0.05		0	0
